# Supplementary material for: Implications of disease-modifying therapies for multiple sclerosis on immune cells and response to COVID-19 vaccination
Source: Front Immunol. 2024 Jul 15;15:1416464. doi: 10.3389/fimmu.2024.1416464 (PMC11284103; doi:10.3389/fimmu.2024.1416464)
Supplement: Supplementary file 2 [file Table_1.xlsx]

## Sheet: Foglio1
Supplementary Table 1. Antibodies and clones used in the flow cytometry panels.
B-T panel
Antibody	Fluorochrome	Clone	Company	Catalog	ul/test
CXCR5	BB515	RF8B2	BD Biosciences	564624	5
CXCR3	PE	1C6/CXCR3	BD Biosciences	557185	20
IgD	PE-CF594	IA6-2	BD Biosciences	562540	3
CD69	PE-Cy7	FN50	BD Biosciences	557745	5
CCR6	APC	11A9	BD Biosciences	560619	5
CD8	AlexaFluor700	RPA-T8	BD Biosciences	561453	5
CD3	APC-H7	SK7	BD Biosciences	560176	5
CD25	BV480	2A3	BD Biosciences	746644	2
CD27	BV605	L128	BD Biosciences	562655	5
HLA-DR	BV650	G46-6	BD Biosciences	564231	0.5
CD45RA	BV711	5H9	BD Biosciences	740806	2
CD4	BV786	SK3	BD Biosciences	563877	5
CD19	BV786	SJ25C1	BD Biosciences	563325	5
CD137	BV421	4B4-1	BD Biosciences	564091	5
7-AAD	7-AAD		BD Biosciences	559925	5
Brilliant Stain Buffer			BD Biosciences	563794	50
Spike B panel
Antibody	Fluorochrome	Clone	Company	Catalog	Amount/test
CD19	APC-Vio770	LT19	Miltenyi Biotec	130-128-022	2 ul
CD27	VioBright FITC	MT271	Miltenyi Biotec	130-128-022	2 ul
IgG	VioBlue	1511-3B2.2:3	Miltenyi Biotec	130-128-022	2 ul
IgA	VioGreen	1511-8E10	Miltenyi Biotec	130-128-022	2 ul
IgD	PE-CF594	IA6-2	Miltenyi Biotec	562540	3 ul
Spike biotin+ strepatavidin	APC	Polyclonal	R&D	BT10549+F0050	4:1 molar ratio, 5ng+10ng
7-AAD			Miltenyi Biotec	130-128-022	5 ul
