# Supplementary material for: Implications of disease-modifying therapies for multiple sclerosis on immune cells and response to COVID-19 vaccination
Source: Front Immunol. 2024 Jul 15;15:1416464. doi: 10.3389/fimmu.2024.1416464 (PMC11284103; doi:10.3389/fimmu.2024.1416464)
Supplement: Supplementary file 3 [file Table_2.xlsx]

## Sheet: FTYvsCT_BvsB
Supplementary Table 2. Immune characterization of MS groups vs CT. Each sheet describes the comparison, by Wilcoxon-Mann-Whitney test, of 66 immune traits between MS groups (FTY, DMF, NAT, UNTR) and controls (CT) or between each treated group vs untreated patients. The significance threshold was 1.08x10-4 corresponding to the nominal P-value of 0.05 divided by 66 immune traits simultaneously meas…
Trait	Panel	Group1	Group2	T3.p_value_wilcoxon	T3.Sample_size1	T3.Mean_Group1	T3.Median_Group1	T3.Sample_size2	T3.Mean_Group2	T3.Median_Group2	T0.p_value_wilcoxon	T0.Sample_size1	T0.Mean_Group1	T0.Median_Group1	T0.Sample_size2	T0.Mean_Group2	T0.Median_Group2	T1.p_value_wilcoxon	T1.Sample_size1	T1.Mean_Group1	T1.Median_Group1	T1.Sample_size2	T1.Mean_Group2	T1.Median_Group2	T2.p_value_wilcoxon	T2.Sample_size1	T2.Mean_Group1	T2.Median_Group1	T2.Sample_size2	T2.Mean_Group2	T2.Median_Group2
Sw mem B cell count	Spike B	FTY	CT	2.06658e-14	24	0.934053	0.717173	32	11.068	10.3187	0.00119407	11	2.68522	1.50244	7	15.6404	10.8571	4.07192e-07	18	2.85069	1.2638	28	12.0349	9.27909	4.04503e-05	17	1.14163	0.809557	7	10.6795	8.07425
Unsw mem B cell count	Spike B	FTY	CT	8.95516e-14	24	0.503522	0.326697	32	26.963	8.9975	0.00188537	11	1.56061	1.26719	7	13.8453	12.3609	5.51347e-08	18	1.77144	0.777834	28	27.9959	10.7439	5.77861e-06	17	0.566216	0.345664	7	12.4707	6.65777
B cell count	Spike B	FTY	CT	5.38641e-12	24	7.59061	5.55752	32	76.2177	51.7328	0.00829563	11	27.0956	10.4848	7	106.877	52.1776	1.99748e-06	18	18.0189	10.1336	28	77.3854	54.6233	2.31144e-05	17	7.95058	6.35537	7	49.4575	50.8872
IgG B cell count	Spike B	FTY	CT	6.76689e-12	24	0.716573	0.533219	32	5.61506	4.77678	0.00043992	11	1.84864	0.852135	7	7.89179	6.81151	3.3689e-05	18	2.01409	1.11272	28	6.41184	4.05145	0.000109794	17	0.872736	0.554885	7	5.79541	4.74385
IgA B cell count	Spike B	FTY	CT	5.50416e-11	24	0.366311	0.280171	32	3.52334	2.76334	0.0555556	11	1.07347	0.48816	7	6.01205	3.95355	2.97643e-05	18	1.07613	0.498812	28	3.63453	2.76087	0.00536833	17	0.464895	0.291262	7	3.80321	3.32411
Naive CD4 T cell count	B-T	FTY	CT	5.75933e-11	16	4.10947	0.862977	28	103.543	99.7711	0.0037296	8	13.6268	2.23888	7	112.735	84.4949	3.5833e-06	12	17.9636	0.576595	25	109.363	96.2769	3.9692e-05	12	1.50507	1.0238	7	110.699	111.294
IgD B cell count	Spike B	FTY	CT	1.41537e-10	24	6.07638	3.82241	32	62.8813	35.6305	0.0113751	11	23.2183	9.01423	7	88.1585	34.1104	1.40373e-05	18	13.9602	7.53056	28	62.8622	37.7974	2.31144e-05	17	6.08837	4.56751	7	36.6512	41.839
Th2 count	B-T	FTY	CT	2.15975e-10	16	13.8963	7.55674	28	134.732	130.981	0.0037296	8	22.6225	7.64458	7	139.055	96.959	5.76524e-06	12	30.4668	4.72626	25	137.976	125.164	7.9384e-05	12	10.0117	3.64178	7	127.835	125.115
Naive CD4% live lymphocytes	B-T	FTY	CT	3.21563e-10	16	2.46287	0.7644	28	23.7376	23.6668	0.0021756	8	4.71915	1.61475	7	22.5271	23.3337	1.40017e-05	12	5.63273	0.6859	25	23.6428	21.9098	3.9692e-05	12	1.68272	0.8953	7	30.636	29.9891
Naive CD4% CD4 T cells	B-T	FTY	CT	1.30545e-09	16	9.38089	6.0653	28	50.7785	55.8516	0.000621601	8	14.0206	8.7042	7	55.8191	52.127	9.72748e-07	12	11.0153	3.8525	25	51.7659	53.9036	3.9692e-05	12	6.90055	5.50915	7	62.4408	61.8481
CD4 T cell count	B-T	FTY	CT	1.79019e-09	16	32.386	16.5565	28	202.707	195.994	0.00590521	8	46.8114	25.255	7	197.138	162.094	1.40017e-05	12	54.0516	15.4337	25	208.142	190.876	0.000277844	12	24.2138	14.2891	7	170.592	181.547
B cells% live lymphocytes	Spike B	FTY	CT	2.42596e-09	24	2.76886	2.4728	32	9.47402	8.1537	0.374937	11	7.0688	5.4336	7	8.5378	8.6173	4.8162e-05	18	4.11097	3.5237	28	10.0033	7.85565	0.00142154	17	3.18518	2.2402	7	7.52954	7.551
CXCR5+ CD4 T cell count	B-T	FTY	CT	2.43812e-09	16	2.09796	0.830685	28	20.3417	19.5222	0.0289044	8	5.23604	1.00748	7	17.4046	13.4677	1.40017e-05	12	4.22841	0.498727	25	24.5699	17.7924	3.9692e-05	12	0.926146	0.682744	7	13.9112	17.3898
CM CD4 T cell count	B-T	FTY	CT	4.39149e-09	16	10.4936	6.97298	28	73.6647	61.6332	0.0289044	8	22.7398	7.51627	7	60.7912	52.6886	2.59522e-05	12	19.9254	5.31219	25	79.5794	66.8632	3.9692e-05	12	7.30907	5.12123	7	49.055	48.5926
Th17 count	B-T	FTY	CT	5.81213e-09	16	4.06979	3.04174	28	21.2428	19.6972	0.0289044	8	8.63206	3.63635	7	20.9226	22.5859	4.63939e-05	12	7.23934	2.82115	25	22.668	21.9417	0.000158768	12	3.45067	2.45624	7	17.5165	13.7808
Th1Th17 count	B-T	FTY	CT	9.98285e-09	16	1.81979	1.1311	28	11.653	9.96434	0.00932401	8	3.99909	2.07233	7	11.1932	12.2393	2.12137e-05	12	3.05015	1.58707	25	13.4781	11.8003	0.00178614	12	1.54417	1.3018	7	8.13742	6.55294
Naive CD8 T cell count	B-T	FTY	CT	1.29585e-08	16	3.8029	1.18753	28	34.2906	25.2849	0.00590521	8	8.29966	2.53521	7	39.8822	35.5989	1.04724e-07	12	4.53017	2.72378	25	43.4114	30.8332	7.9384e-05	12	1.72917	1.03894	7	34.7208	39.4073
IgD- CD27- B cell count	Spike B	FTY	CT	1.38824e-08	24	0.580703	0.454876	32	2.5028	1.68781	0.0113751	11	1.1653	0.673171	7	3.09279	2.79538	0.00896797	18	1.19267	0.939843	28	2.65076	1.43576	0.00679565	17	0.710126	0.457992	7	2.1486	1.79286
Live lympho count	Spike B	FTY	CT	5.93861e-08	24	294.65	221.691	32	700.558	623.603	0.00829563	11	342.438	317.859	7	1450.68	703.46	8.5468e-05	18	377.936	371.258	28	736.08	763.466	6.93433e-05	17	265.127	232.683	7	649.161	601.46
Naive B cell count	Spike B	FTY	CT	1.24797e-07	24	5.57233	3.25966	32	35.684	23.0457	0.125943	11	21.6844	8.50451	7	74.2989	20.2231	0.0002493	18	12.2041	7.08716	28	34.7038	23.8017	0.00250214	17	5.53262	4.04733	7	24.1587	24.7744
Th2% live lymphocytes	B-T	FTY	CT	1.31327e-07	16	9.50719	5.21355	28	30.756	29.5851	0.00932401	8	9.53047	6.10025	7	27.3288	29.0585	0.000412496	12	13.8978	6.55245	25	29.9461	28.4581	7.9384e-05	12	8.36685	6.8043	7	36.6649	36.0654
Unsw mem% B cells	Spike B	FTY	CT	1.78743e-07	24	8.0246	6.5767	32	24.068	20.8209	0.104198	11	8.44335	6.2084	7	19.264	23.6901	4.8162e-05	18	8.86768	7.12025	28	24.4663	21.5318	0.00679565	17	7.07815	8.2278	7	24.5072	20.5544
CXCR5+ CD4% live lymphocytes	B-T	FTY	CT	2.42694e-07	16	1.23869	0.7329	28	4.87962	4.4612	0.189277	8	2.38925	1.40575	7	4.10037	4.5263	0.000303829	12	1.88579	0.69585	25	5.22366	4.8331	0.000754148	12	1.07679	0.5925	7	3.96571	3.6721
CD4% T cells	B-T	FTY	CT	9.11871e-07	16	21.3728	18.7353	28	46.7747	46.1949	0.0938617	8	24.2165	21.1435	7	40.2595	43.3506	0.00686242	12	28.6756	24.0984	25	45.5375	46.4311	0.00119076	12	21.7035	17.7257	7	49.0008	46.0422
EM CD4% CD4 T cells	B-T	FTY	CT	1.2987e-06	16	32.3456	20.6557	28	7.55322	6.00695	0.0021756	8	17.734	16.4846	7	6.78019	6.3267	3.83712e-05	12	31.5529	22.7428	25	6.79822	5.5555	3.9692e-05	12	29.8606	24.7178	7	5.26387	4.7113
Naive CD8% CD8 T cells	B-T	FTY	CT	4.87216e-06	16	23.3367	15.9464	28	56.5113	58.6581	0.0012432	8	28.2643	26.768	7	56.9925	56.98	0.000354444	12	28.7594	21.8898	25	56.5494	58.3897	0.000476304	12	22.4095	17.798	7	61.821	65.1705
CM CD4% live lymphocytes	B-T	FTY	CT	5.69375e-06	16	7.28267	5.2632	28	17.6545	15.9257	0.612587	8	12.1323	11.2468	7	14.5672	16.5588	0.00348311	12	10.3877	7.04845	25	17.5283	16.0107	0.0358419	12	8.03668	6.0881	7	14.6094	14.4925
CD8 T cell count	B-T	FTY	CT	1.20679e-05	16	17.5197	11.6412	28	61.4673	52.7528	0.00590521	8	24.2691	13.984	7	70.3143	52.092	1.28044e-06	12	14.1857	12.7169	25	79.1743	64.6329	0.00718425	12	11.7955	9.5747	7	56.558	57.0062
DN% live lymphocytes	B-T	FTY	CT	3.67517e-05	16	10.3305	8.866	28	3.42805	2.92995	0.0289044	8	11.9502	12.9513	7	3.3332	2.3261	0.000976127	12	10.522	7.27595	25	3.4282	3.2684	0.00718425	12	9.38202	8.16215	7	3.50663	3.5047
Th2% CD4 T cells	B-T	FTY	CT	7.95456e-05	16	38.8964	34.5651	28	65.7779	68.946	0.0021756	8	32.2602	29.3265	7	68.7047	65.1822	2.12137e-05	12	35.6845	31.4134	25	65.6439	66.256	0.000158768	12	32.6261	31.524	7	74.4932	68.9159
IgD- CD27- B% B cells	Spike B	FTY	CT	0.000118934	24	9.53785	6.90025	32	4.45881	4.04815	0.478947	11	8.53008	5.1237	7	4.43871	5.6278	0.000874245	18	10.2193	6.5198	28	4.33749	3.8635	0.010598	17	9.68142	7.958	7	4.13823	4.0207
Th1Th17% live lymphocytes	B-T	FTY	CT	0.000164067	16	1.29504	0.81895	28	2.76397	2.30525	0.866511	8	2.4997	1.9378	7	2.62049	2.776	0.0662787	12	1.92818	1.484	25	2.97013	2.4286	0.650353	12	1.8574	1.22555	7	2.13521	2.1611
Th1 count	B-T	FTY	CT	0.000231717	16	12.6002	3.81519	28	35.0798	28.2589	0.0938617	8	11.5577	7.37225	7	25.9674	21.5348	0.000976127	12	13.2953	6.91246	25	34.0197	29.08	0.00178614	12	9.20726	4.98917	7	17.1033	17.6523
CM CD8 T cell count	B-T	FTY	CT	0.000498148	16	3.94564	2.59296	28	11.928	9.60467	0.0721057	8	6.39133	3.31819	7	12.7011	14.4075	3.83712e-05	12	3.07551	2.78021	25	14.1437	13.3776	0.0129793	12	3.01753	2.63305	7	8.57973	10.0768
TD CD8% CD8 T cells	B-T	FTY	CT	0.000498148	16	38.3721	39.5997	28	14.7655	11.8169	0.0400932	8	40.2511	47.4355	7	12.6426	7.5156	0.00188804	12	43.9894	51.7394	25	14.5921	11.6901	0.0170676	12	38.8556	40.6322	7	11.5926	10.5662
CXCR5+ CD4% T cells	B-T	FTY	CT	0.000753318	16	5.47909	3.3368	28	10.6078	10.0678	0.463403	8	7.90714	6.19565	7	9.73567	9.6414	0.000976127	12	5.67889	4.25365	25	11.5206	10.9017	0.100262	12	5.2344	4.39495	7	8.18966	8.0359
TD CD4% CD4 T cells	B-T	FTY	CT	0.000920706	16	19.0725	6.05515	28	3.25203	0.7105	0.120591	8	15.406	2.60355	7	2.43976	0.7867	0.00439546	12	15.3926	5.1324	25	2.53246	0.4038	0.0449313	12	17.9541	7.51965	7	1.93691	0.713
Naive B% B cells	Spike B	FTY	CT	0.00220838	24	66.3704	69.6887	32	51.3183	56.6189	0.17911	11	69.1465	77.9549	7	56.1371	44.185	0.0135238	18	65.3815	68.7062	28	50.7093	56.4781	0.113856	17	66.6537	72.3061	7	50.7153	62.7393
Th17% live lymphocytes	B-T	FTY	CT	0.0025918	16	3.16406	2.49325	28	5.07156	5.0956	1	8	4.99625	4.44235	7	4.88656	5.1148	0.227275	12	4.29337	3.99795	25	5.15008	4.965	0.384457	12	3.92983	3.4258	7	4.89436	5.6308
Naive DN T cell count	B-T	FTY	CT	0.00830131	16	1.92475	0.689601	28	2.1855	1.74783	0.866511	8	2.75566	2.00247	7	2.2175	2.27095	0.0662787	12	3.39009	0.573153	25	2.43157	1.79804	0.0170676	12	1.19865	0.341248	7	1.63463	1.43897
EM CD4 T cell count	B-T	FTY	CT	0.0130352	16	8.5938	4.81616	28	16.4876	9.01271	0.120591	8	5.95924	4.77324	7	15.3418	10.0943	0.0225978	12	7.36012	7.3516	25	13.7525	10.6985	0.0358419	12	5.66511	3.29297	7	8.32213	9.76187
EM CD8 T cell count	B-T	FTY	CT	0.0140167	16	2.18529	1.06627	28	5.19701	2.8535	0.0938617	8	2.6286	1.75378	7	6.62553	4.75183	0.00055467	12	0.93609	0.649167	25	9.24915	3.79277	0.0283401	12	1.20425	0.745918	7	5.75397	3.07955
Th1% CD4 T cells	B-T	FTY	CT	0.021341	16	33.406	27.7904	28	16.9319	14.8429	0.0540793	8	28.7914	21.6213	7	13.3522	13.2854	0.0127787	12	32.8168	25.0135	25	16.0596	15.8006	0.0221084	12	31.8163	26.7819	7	10.7094	10.2122
Naive DN% DN	B-T	FTY	CT	0.0337634	16	13.0503	6.07615	28	18.2806	15.3675	1	8	19.3007	14.0098	7	14.3015	12.9334	0.311503	12	17.5548	8.70125	25	18.2015	14.2776	0.299119	12	13.6766	5.8977	7	15.8884	15.4476
CD8% live lymphocytes	B-T	FTY	CT	0.0726913	16	10.7631	12.0456	28	15.0921	15.9939	0.231857	8	12.828	14.0415	7	17.8653	19.1325	0.0950978	12	12.7537	9.8	25	16.7638	19.4531	0.535842	12	12.7134	9.3522	7	14.4564	14.0495
Sw mem% B cells	Spike B	FTY	CT	0.0806403	24	16.0671	14.4235	32	20.1549	18.6985	0.125943	11	13.88	9.8186	7	20.1602	23.6385	0.167954	18	15.5315	15.216	28	20.487	16.657	0.16617	17	16.5868	13.4553	7	20.6392	20.4886
Th17% CD4 T cells	B-T	FTY	CT	0.0949475	16	20.6685	14.0736	28	11.1647	10.2953	0.0540793	8	26.969	23.5994	7	11.6827	10.8069	0.0950978	12	21.9558	15.6017	25	11.6037	10.4925	0.0556482	12	24.8227	23.8255	7	10.2788	10.5905
EM CD4% live lymphocytes	B-T	FTY	CT	0.16236	16	5.88323	4.3639	28	3.62071	2.4143	0.189277	8	3.87854	3.34755	7	2.48607	2.3483	0.0206197	12	7.54254	4.68345	25	3.08687	2.4465	0.083115	12	5.52575	4.535	7	2.63594	2.479
TD CD4% live lymphocytes	B-T	FTY	CT	0.194062	16	5.74404	0.5939	28	1.76186	0.31375	0.53582	8	3.48646	0.6118	7	0.679071	0.3693	0.123269	12	5.11262	0.7206	25	1.27953	0.2396	0.431968	12	6.45837	1.5092	7	1.11939	0.3258
CM CD8% CD8 T cells	B-T	FTY	CT	0.194062	16	24.9931	20.5691	28	19.8353	17.545	0.866511	8	22.6226	16.3861	7	19.9113	19.3089	0.553548	12	20.9483	15.6189	25	19.1331	17.2054	0.195562	12	31.2884	20.7632	7	18.4557	15.7443
IgA B% B cells	Spike B	FTY	CT	0.19536	24	5.63957	5.47725	32	6.68242	6.35255	0.596154	11	5.07795	3.8479	7	6.39799	6.0513	0.298573	18	5.78461	4.27535	28	6.616	5.83155	0.455123	17	6.18818	4.3893	7	6.76157	6.173
EM CD8% CD8 T cells	B-T	FTY	CT	0.24956	16	13.2981	8.92295	28	8.88794	6.30525	0.866511	8	8.86199	9.20985	7	10.4537	7.5706	0.736969	12	6.30293	6.21805	25	9.72538	5.2799	0.836945	12	7.44642	6.7384	7	8.13067	6.3456
Th1% live lymphocytes	B-T	FTY	CT	0.364263	16	7.40653	6.26865	28	8.18318	6.02885	0.53582	8	7.19006	5.7595	7	5.42366	4.4977	1	12	8.55624	7.45345	25	7.47124	7.3636	0.535842	12	7.54942	7.4973	7	5.30631	4.7019
TD CD8 cell count	B-T	FTY	CT	0.40412	16	7.58588	3.19009	28	10.0517	5.18649	0.612587	8	6.94946	3.00234	7	11.1055	3.91503	0.116568	12	5.64391	4.17154	25	12.3701	6.13223	0.77324	12	5.84454	4.49718	7	7.50353	2.68901
EM DN cell count	B-T	FTY	CT	0.491068	16	2.8224	1.45702	28	4.58351	1.88138	0.694328	8	2.78632	1.15341	7	3.74941	2.23042	0.191695	12	1.47544	1.0722	25	4.57686	1.90934	0.195562	12	1.1997	0.829243	7	2.27827	1.78952
TD CD4 T cell count	B-T	FTY	CT	0.533838	16	9.18913	0.813235	28	9.012	1.10176	0.778866	8	4.48555	1.26167	7	8.26974	1.36615	0.689204	12	8.80245	1.59223	25	5.44716	1.18735	0.710844	12	9.73459	0.981323	7	2.51603	1.11245
EM DN% DN cell	B-T	FTY	CT	0.570392	16	19.2695	13.3981	28	22.4288	15.6791	0.53582	8	20.3226	14.2281	7	19.6239	16.4266	0.642612	12	15.895	10.1327	25	20.6006	14.5137	0.482416	12	16.068	10.7309	7	18.5424	13.0914
Th1Th17% CD4 T cells	B-T	FTY	CT	0.62068	16	7.02918	6.61235	28	6.12559	5.81875	0.0289044	8	11.9794	11.1412	7	6.2604	5.8562	0.490863	12	9.54283	8.1723	25	6.69285	5.7727	0.100262	12	10.735	12.1599	7	4.51861	4.6937
IgD B% B cells	Spike B	FTY	CT	0.687361	24	74.388	77.296	32	75.4307	76.9246	0.374937	11	77.4951	85.2446	7	75.482	74.5269	0.991116	18	74.1979	75.5966	28	75.1997	79.8822	0.852495	17	73.7066	81.3715	7	75.253	73.5487
TD DN cell count	B-T	FTY	CT	0.726429	16	3.3684	1.41958	28	2.60627	2.0687	0.694328	8	2.61219	2.13054	7	1.92535	1.77883	0.395226	12	3.33785	0.805177	25	3.69838	1.59679	0.482416	12	1.41262	0.532368	7	3.35693	1.0797
CM CD4% CD4 T cells	B-T	FTY	CT	0.762969	16	39.201	34.0785	28	38.4162	35.6838	0.0721057	8	52.8394	60.907	7	34.9609	36.3852	0.860402	12	42.0392	39.1913	25	38.9034	37.5962	0.22684	12	45.2846	49.9256	7	30.3584	32.3905
TD DN% DN cells	B-T	FTY	CT	0.762969	16	24.3074	19.1982	28	19.6692	15.398	0.396892	8	22.302	19.1592	7	14.0224	12.5433	1	12	21.6157	11.1605	25	21.3113	15.7049	0.901802	12	18.4721	10.029	7	18.9244	11.2094
CM DN% DN cells	B-T	FTY	CT	0.818736	16	43.3728	45.4278	28	39.6215	39.5228	0.151981	8	38.0748	32.3792	7	52.0522	57.107	0.619805	12	44.9345	50.1328	25	39.8866	37.2908	0.77324	12	51.7832	51.4124	7	46.6449	48.325
DN cell count	B-T	FTY	CT	0.894462	16	13.9896	9.69564	28	14.5926	11.9304	1	8	13.0204	10.476	7	16.0665	19.3335	0.18077	12	12.8985	9.79248	25	15.9547	13.3628	0.100262	12	7.89428	6.779	7	12.3353	12.5719
CM DN count	B-T	FTY	CT	0.971141	16	5.874	4.33729	28	5.2173	4.16934	0.396892	8	4.86627	3.7226	7	8.17427	8.31663	0.736969	12	4.69515	5.99013	25	5.24793	5.74506	0.167341	12	4.0833	3.24738	7	5.06545	4.71352
IgG B% B cells	Spike B	FTY	CT	0.99345	24	12.3659	9.86345	32	10.8778	10.2727	0.536011	11	11.9454	7.5986	7	11.7241	14.4044	0.713146	18	13.415	13.1068	28	11.1293	8.9571	0.804157	17	12.9509	10.4712	7	11.3291	13.6336

## Sheet: DMFvsCT_BvsB
Trait	Panel	Group1	Group2	T3.p_value_wilcoxon	T3.Sample_size1	T3.Mean_Group1	T3.Median_Group1	T3.Sample_size2	T3.Mean_Group2	T3.Median_Group2	T0.p_value_wilcoxon	T0.Sample_size1	T0.Mean_Group1	T0.Median_Group1	T0.Sample_size2	T0.Mean_Group2	T0.Median_Group2	T1.p_value_wilcoxon	T1.Sample_size1	T1.Mean_Group1	T1.Median_Group1	T1.Sample_size2	T1.Mean_Group2	T1.Median_Group2	T2.p_value_wilcoxon	T2.Sample_size1	T2.Mean_Group1	T2.Median_Group1	T2.Sample_size2	T2.Mean_Group2	T2.Median_Group2
EM CD8 T cell count	B-T	DMF	CT	1.05753e-06	22	0.970042	0.226318	28	5.19701	2.8535	0.00116099	13	1.08118	0.241205	7	6.62553	4.75183	3.61036e-06	15	0.748611	0.186661	25	9.24915	3.79277	0.0221084	12	1.00566	0.4128	7	5.75397	3.07955
CM CD8 T cell count	B-T	DMF	CT	1.99632e-06	22	2.67036	0.958422	28	11.928	9.60467	0.000490196	13	2.63081	0.875761	7	12.7011	14.4075	1.27801e-05	15	2.78523	1.20147	25	14.1437	13.3776	0.0221084	12	3.02125	1.87246	7	8.57973	10.0768
TD CD8 cell count	B-T	DMF	CT	7.38293e-06	22	2.25841	0.437811	28	10.0517	5.18649	0.0111455	13	2.81923	0.252216	7	11.1055	3.91503	3.99242e-05	15	1.95286	0.259567	25	12.3701	6.13223	0.11983	12	2.47734	0.433193	7	7.50353	2.68901
EM CD4 T cell count	B-T	DMF	CT	1.43712e-05	22	4.80075	4.11983	28	16.4876	9.01271	0.0674923	13	6.74699	3.7294	7	15.3418	10.0943	0.00518076	15	6.66623	4.91128	25	13.7525	10.6985	0.34024	12	7.27296	5.53251	7	8.32213	9.76187
CM DN count	B-T	DMF	CT	1.7821e-05	22	2.15975	1.13809	28	5.2173	4.16934	0.000773994	13	1.56769	1.14798	7	8.17427	8.31663	5.41934e-05	15	1.94707	1.45728	25	5.24793	5.74506	0.0170676	12	2.87493	1.2019	7	5.06545	4.71352
Unsw mem% B cells	Spike B	DMF	CT	2.0131e-05	23	9.80547	7.1989	32	24.068	20.8209	0.151572	19	11.6593	11.1682	7	19.264	23.6901	0.000711368	19	11.472	9.8501	28	24.4663	21.5318	0.0194855	17	10.3451	5.9033	7	24.5072	20.5544
DN cell count	B-T	DMF	CT	2.20259e-05	22	7.52543	4.42401	28	14.5926	11.9304	0.00634675	13	7.5015	2.83509	7	16.0665	19.3335	8.44239e-05	15	4.86162	4.3004	25	15.9547	13.3628	0.0358419	12	6.2029	3.31455	7	12.3353	12.5719
Naive DN T cell count	B-T	DMF	CT	2.71351e-05	22	0.85396	0.673174	28	2.1855	1.74783	0.0369453	13	0.832049	0.589408	7	2.2175	2.27095	0.0010937	15	0.898803	0.808845	25	2.43157	1.79804	0.0221084	12	1.02137	0.623421	7	1.63463	1.43897
CD8 T cell count	B-T	DMF	CT	3.00824e-05	22	21.7131	11.84	28	61.4673	52.7528	0.00340557	13	21.9236	13.0511	7	70.3143	52.092	2.91638e-05	15	21.1019	7.9204	25	79.1743	64.6329	0.0556482	12	23.1216	15.1571	7	56.558	57.0062
Th2% live lymphocytes	B-T	DMF	CT	6.67724e-05	22	46.4665	49.8282	28	30.756	29.5851	0.000180599	13	46.1566	43.8282	7	27.3288	29.0585	4.65635e-05	15	43.6119	41.9575	25	29.9461	28.4581	0.00976423	12	50.2749	52.1358	7	36.6649	36.0654
Naive CD8% CD8 T cells	B-T	DMF	CT	8.89576e-05	22	76.6806	80.2746	28	56.5113	58.6581	0.0111455	13	76.4691	71.5278	7	56.9925	56.98	0.000774208	15	75.6862	74.213	25	56.5494	58.3897	0.11983	12	71.9743	74.7428	7	61.821	65.1705
TD DN cell count	B-T	DMF	CT	0.000129132	22	0.809804	0.306794	28	2.60627	2.0687	0.0455624	13	0.539602	0.125326	7	1.92535	1.77883	0.00351325	15	0.869723	0.467515	25	3.69838	1.59679	0.261411	12	0.881782	0.303151	7	3.35693	1.0797
Th1% CD4 T cells	B-T	DMF	CT	0.000185425	22	10.0931	9.3376	28	16.9319	14.8429	0.241357	13	10.4643	9.8185	7	13.3522	13.2854	0.0568061	15	12.1636	12.0404	25	16.0596	15.8006	0.967135	12	11.2644	10.9331	7	10.7094	10.2122
EM CD4% CD4 T cells	B-T	DMF	CT	0.000287208	22	3.6796	2.5176	28	7.55322	6.00695	0.134804	13	4.30578	4.446	7	6.78019	6.3267	0.0325606	15	3.94665	4.5182	25	6.79822	5.5555	0.0683496	12	3.7232	2.5701	7	5.26387	4.7113
CM CD8% CD8 T cells	B-T	DMF	CT	0.000287208	22	10.6122	9.93455	28	19.8353	17.545	0.0369453	13	12.2297	7.8125	7	19.9113	19.3089	0.0403777	15	13.8198	11.6744	25	19.1331	17.2054	0.535842	12	14.7571	11.4657	7	18.4557	15.7443
Naive CD8 T cell count	B-T	DMF	CT	0.000340629	22	15.8143	9.6349	28	34.2906	25.2849	0.00242518	13	15.3923	9.00052	7	39.8822	35.5989	0.000688077	15	15.6152	6.6598	25	43.4114	30.8332	0.100262	12	16.6174	11.5098	7	34.7208	39.4073
CD4% T cells	B-T	DMF	CT	0.000370611	22	59.6319	61.6181	28	46.7747	46.1949	0.000309598	13	62.2825	62.6949	7	40.2595	43.3506	2.00744e-06	15	62.0941	61.9005	25	45.5375	46.4311	0.000754148	12	65.7348	64.7231	7	49.0008	46.0422
Unsw mem B cell count	Spike B	DMF	CT	0.000375439	23	4.98538	3.11524	32	26.963	8.9975	0.0633475	19	7.75828	4.68333	7	13.8453	12.3609	0.144599	19	12.5688	5.42189	28	27.9959	10.7439	0.0865462	17	4.81262	2.56208	7	12.4707	6.65777
CD8% live lymphocytes	B-T	DMF	CT	0.000402986	22	7.30946	5.5522	28	15.0921	15.9939	0.0186017	13	7.93755	5.716	7	17.8653	19.1325	0.000423121	15	7.74567	5.4453	25	16.7638	19.4531	0.0283401	12	6.68024	6.0928	7	14.4564	14.0495
Th1 count	B-T	DMF	CT	0.000437921	22	15.8266	13.0636	28	35.0798	28.2589	0.182688	13	16.6062	10.774	7	25.9674	21.5348	0.0433046	15	20.6244	19.0577	25	34.0197	29.08	0.261411	12	22.9368	21.3454	7	17.1033	17.6523
Th1Th17 count	B-T	DMF	CT	0.000475598	22	5.08064	2.61128	28	11.653	9.96434	0.182688	13	7.65947	4.9228	7	11.1932	12.2393	0.105716	15	9.11857	6.57929	25	13.4781	11.8003	0.535842	12	7.99542	4.52926	7	8.13742	6.55294
Naive CD4% live lymphocytes	B-T	DMF	CT	0.000559948	22	38.052	36.8726	28	23.7376	23.6668	0.00846233	13	36.7788	34.7122	7	22.5271	23.3337	0.00287318	15	35.4403	35.222	25	23.6428	21.9098	0.0556482	12	42.5681	44.9081	7	30.636	29.9891
Th2% CD4 T cells	B-T	DMF	CT	0.000833598	22	77.2078	83.1077	28	65.7779	68.946	0.437797	13	74.2358	76.6035	7	68.7047	65.1822	0.125437	15	71.1541	73.5739	25	65.6439	66.256	0.482416	12	76.553	77.9622	7	74.4932	68.9159
Th1Th17% CD4 T cells	B-T	DMF	CT	0.000973499	22	3.67714	1.6475	28	6.12559	5.81875	0.274923	13	5.08817	3.5883	7	6.2604	5.8562	0.221895	15	5.37725	3.923	25	6.69285	5.7727	0.384457	12	3.83339	3.03695	7	4.51861	4.6937
Naive B% B cells	Spike B	DMF	CT	0.00327293	23	70.961	76.1951	32	51.3183	56.6189	0.363506	19	64.718	63.8246	7	56.1371	44.185	0.0128457	19	68.5439	67.685	28	50.7093	56.4781	0.16617	17	65.2074	73.6761	7	50.7153	62.7393
DN% live lymphocytes	B-T	DMF	CT	0.00641875	22	3.20146	1.76465	28	3.42805	2.92995	0.055676	13	2.88748	1.4722	7	3.3332	2.3261	0.00210594	15	1.70825	1.3823	25	3.4282	3.2684	0.00523934	12	1.68297	1.31375	7	3.50663	3.5047
EM CD8% CD8 T cells	B-T	DMF	CT	0.00699363	22	4.64313	2.79155	28	8.88794	6.30525	0.0173983	13	3.58425	1.8482	7	10.4537	7.5706	0.0206659	15	3.84047	2.6236	25	9.72538	5.2799	0.167341	12	5.80822	3.03285	7	8.13067	6.3456
EM CD4% live lymphocytes	B-T	DMF	CT	0.00986917	22	2.01197	1.6237	28	3.62071	2.4143	0.938467	13	2.61689	2.4354	7	2.48607	2.3483	0.455263	15	2.47674	2.5016	25	3.08687	2.4465	0.261411	12	2.42408	1.7422	7	2.63594	2.479
TD CD4 T cell count	B-T	DMF	CT	0.0101667	22	0.655288	0.594652	28	9.012	1.10176	0.241357	13	1.32538	0.571471	7	8.26974	1.36615	0.0531471	15	0.67247	0.609286	25	5.44716	1.18735	0.083115	12	0.782399	0.674612	7	2.51603	1.11245
TD CD4% CD4 T cells	B-T	DMF	CT	0.0140177	22	0.941927	0.3523	28	3.25203	0.7105	0.392879	13	1.00495	0.784	7	2.43976	0.7867	0.201329	15	0.403327	0.3735	25	2.53246	0.4038	0.0221084	12	0.339875	0.32195	7	1.93691	0.713
EM DN cell count	B-T	DMF	CT	0.0148387	22	3.70191	0.773468	28	4.58351	1.88138	0.0455624	13	4.56216	0.556359	7	3.74941	2.23042	0.0350126	15	1.14602	0.927609	25	4.57686	1.90934	0.22684	12	1.42481	1.08254	7	2.27827	1.78952
Th17 count	B-T	DMF	CT	0.015701	22	13.8865	10.9149	28	21.2428	19.6972	0.114628	13	16.3856	9.53141	7	20.9226	22.5859	0.0735313	15	18.5207	13.3789	25	22.668	21.9417	0.967135	12	17.315	17.0608	7	17.5165	13.7808
Naive CD4% CD4 T cells	B-T	DMF	CT	0.0185516	22	62.7227	66.1681	28	50.7785	55.8516	0.816796	13	58.4341	57.4474	7	55.8191	52.127	0.26732	15	58.3583	61.8228	25	51.7659	53.9036	0.650353	12	64.602	68.3744	7	62.4408	61.8481
TD CD8% CD8 T cells	B-T	DMF	CT	0.0195956	22	8.06403	3.8513	28	14.7655	11.8169	0.0968008	13	7.71688	1.6335	7	12.6426	7.5156	0.0176284	15	6.6536	4.2086	25	14.5921	11.6901	0.195562	12	7.46035	4.3959	7	11.5926	10.5662
Sw mem B cell count	Spike B	DMF	CT	0.0239733	23	6.95825	4.9579	32	11.068	10.3187	0.254211	19	10.7529	9.52005	7	15.6404	10.8571	0.821713	19	16.4857	10.2188	28	12.0349	9.27909	0.259812	17	8.11659	5.07636	7	10.6795	8.07425
CM CD4 T cell count	B-T	DMF	CT	0.0242889	22	49.4097	35.6977	28	73.6647	61.6332	0.485423	13	53.5873	31.334	7	60.7912	52.6886	0.173079	15	60.5704	52.7958	25	79.5794	66.8632	0.431968	12	64.4615	62.9816	7	49.055	48.5926
Th1Th17% live lymphocytes	B-T	DMF	CT	0.031468	22	1.99804	1.00175	28	2.76397	2.30525	1	13	3.26798	1.9521	7	2.62049	2.776	0.955993	15	3.45932	2.6933	25	2.97013	2.4286	0.901802	12	2.55412	1.99135	7	2.13521	2.1611
Th17% CD4 T cells	B-T	DMF	CT	0.0488809	22	9.0219	7.58305	28	11.1647	10.2953	0.535552	13	10.2117	9.6864	7	11.6827	10.8069	0.164338	15	11.305	8.3536	25	11.6037	10.4925	0.34024	12	8.34926	8.27625	7	10.2788	10.5905
IgG B cell count	Spike B	DMF	CT	0.0522608	23	4.04868	2.60414	32	5.61506	4.77678	0.230718	19	6.77378	4.32923	7	7.89179	6.81151	0.707151	19	9.0598	5.32176	28	6.41184	4.05145	0.186921	17	4.63431	2.06407	7	5.79541	4.74385
Sw mem% B cells	Spike B	DMF	CT	0.0544173	23	15.1447	13.6613	32	20.1549	18.6985	0.571611	19	18.3416	17.5554	7	20.1602	23.6385	0.286318	19	16.2412	16.0656	28	20.487	16.657	0.619409	17	19.7289	17.7868	7	20.6392	20.4886
IgG B% B cells	Spike B	DMF	CT	0.0566461	23	8.42237	5.8751	32	10.8778	10.2727	0.305786	19	10.8661	9.5977	7	11.7241	14.4044	0.191656	19	8.87408	8.5039	28	11.1293	8.9571	0.455123	17	10.2023	8.484	7	11.3291	13.6336
IgD B% B cells	Spike B	DMF	CT	0.0637838	23	80.9381	82.9875	32	75.4307	76.9246	0.610845	19	76.5198	77.8074	7	75.482	74.5269	0.276618	19	80.1238	78.6848	28	75.1997	79.8822	0.664003	17	76.0278	79.5934	7	75.253	73.5487
CD4 T cell count	B-T	DMF	CT	0.0910664	22	156.979	139.569	28	202.707	195.994	0.437797	13	150.696	135.559	7	197.138	162.094	0.182155	15	165.525	166.466	25	208.142	190.876	0.535842	12	214.196	201.962	7	170.592	181.547
CXCR5+ CD4 T cell count	B-T	DMF	CT	0.0949363	22	15.6404	12.7793	28	20.3417	19.5222	0.699174	13	15.9939	10.904	7	17.4046	13.4677	0.29222	15	18.9301	16.7675	25	24.5699	17.7924	0.591808	12	17.7085	17.7506	7	13.9112	17.3898
Live lympho count	Spike B	DMF	CT	0.0964093	23	540.876	504.505	32	700.558	623.603	0.0828611	19	528.772	573.361	7	1450.68	703.46	0.360443	19	775.219	671.971	28	736.08	763.466	0.382764	17	560.829	645.033	7	649.161	601.46
IgA B cell count	Spike B	DMF	CT	0.103551	23	2.41714	2.58429	32	3.52334	2.76334	0.692499	19	3.69718	2.84	7	6.01205	3.95355	0.383613	19	5.48653	3.42243	28	3.63453	2.76087	0.349265	17	2.80139	2.09313	7	3.80321	3.32411
TD CD4% live lymphocytes	B-T	DMF	CT	0.116258	22	0.586473	0.2182	28	1.76186	0.31375	0.877296	13	0.638954	0.4579	7	0.679071	0.3693	0.779949	15	0.256793	0.1951	25	1.27953	0.2396	0.299119	12	0.228767	0.23235	7	1.11939	0.3258
IgA B% B cells	Spike B	DMF	CT	0.170959	23	5.38165	3.8356	32	6.68242	6.35255	0.955002	19	6.83757	5.9298	7	6.39799	6.0513	0.598749	19	5.86463	5.3807	28	6.616	5.83155	0.852495	17	7.23231	4.6114	7	6.76157	6.173
CM CD4% CD4 T cells	B-T	DMF	CT	0.175938	22	32.6557	30.3221	28	38.4162	35.6838	1	13	36.2551	35.3913	7	34.9609	36.3852	0.543236	15	37.2917	32.4648	25	38.9034	37.5962	0.901802	12	31.335	28.4892	7	30.3584	32.3905
Th1% live lymphocytes	B-T	DMF	CT	0.216698	22	5.96099	6.2268	28	8.18318	6.02885	0.535552	13	6.54258	5.6553	7	5.42366	4.4977	0.599705	15	7.67219	7.8683	25	7.47124	7.3636	0.195562	12	7.48878	7.928	7	5.30631	4.7019
B cells% live lymphocytes	Spike B	DMF	CT	0.237835	23	10.7004	9.249	32	9.47402	8.1537	0.0476224	19	13.9964	12.1852	7	8.5378	8.6173	0.0120403	19	12.8808	12.6844	28	10.0033	7.85565	0.534232	17	8.67529	7.8691	7	7.52954	7.551
TD DN% DN cells	B-T	DMF	CT	0.255428	22	15.4254	8.68015	28	19.6692	15.398	0.588029	13	9.72129	7.1019	7	14.0224	12.5433	0.406492	15	14.427	10.596	25	21.3113	15.7049	0.967135	12	14.4897	10.1079	7	18.9244	11.2094
EM DN% DN cell	B-T	DMF	CT	0.280807	22	26.0883	20.2006	28	22.4288	15.6791	0.535552	13	26.9461	17.6364	7	19.6239	16.4266	0.211436	15	23.434	21.3526	25	20.6006	14.5137	0.261411	12	24.5286	20.9809	7	18.5424	13.0914
Naive B cell count	Spike B	DMF	CT	0.304629	23	46.724	31.6453	32	35.684	23.0457	0.496774	19	52.727	34.4837	7	74.2989	20.2231	0.00425033	19	62.1141	62.1161	28	34.7038	23.8017	0.534232	17	34.2899	28.676	7	24.1587	24.7744
CXCR5+ CD4% T cells	B-T	DMF	CT	0.366715	22	9.9522	9.43495	28	10.6078	10.0678	0.485423	13	11.2869	10.7025	7	9.73567	9.6414	0.619087	15	11.6268	10.1905	25	11.5206	10.9017	0.77324	12	8.83113	9.3662	7	8.18966	8.0359
IgD- CD27- B cell count	Spike B	DMF	CT	0.420794	23	1.99443	1.38939	32	2.5028	1.68781	0.651177	19	3.4347	2.2051	7	3.09279	2.79538	0.296239	19	3.65407	2.23308	28	2.65076	1.43576	0.950593	17	2.14726	1.83119	7	2.1486	1.79286
IgD- CD27- B% B cells	Spike B	DMF	CT	0.44069	23	4.08888	3.2498	32	4.45881	4.04815	0.734719	19	5.28106	4.5586	7	4.43871	5.6278	0.407655	19	3.74288	3.4605	28	4.33749	3.8635	0.756524	17	4.71869	3.7069	7	4.13823	4.0207
Naive DN% DN	B-T	DMF	CT	0.45521	22	19.7553	19.6863	28	18.2806	15.3675	0.0811146	13	24.4302	22.9665	7	14.3015	12.9334	0.164338	15	22.2332	21.9154	25	18.2015	14.2776	0.299119	12	19.5986	17.3927	7	15.8884	15.4476
CXCR5+ CD4% live lymphocytes	B-T	DMF	CT	0.516012	22	5.72215	5.70785	28	4.87962	4.4612	0.0369453	13	6.87052	6.3131	7	4.10037	4.5263	0.118575	15	7.29237	6.0982	25	5.22366	4.8331	0.431968	12	5.73955	6.07705	7	3.96571	3.6721
Th2 count	B-T	DMF	CT	0.567468	22	122.185	109.003	28	134.732	130.981	0.699174	13	110.045	99.937	7	139.055	96.959	0.489482	15	117.261	123.354	25	137.976	125.164	0.591808	12	165.949	161.489	7	127.835	125.115
Th17% live lymphocytes	B-T	DMF	CT	0.634984	22	5.20643	4.69705	28	5.07156	5.0956	0.535552	13	6.3153	6.1038	7	4.88656	5.1148	0.658625	15	7.35074	5.5775	25	5.15008	4.965	0.836945	12	5.41695	5.94375	7	4.89436	5.6308
CM CD4% live lymphocytes	B-T	DMF	CT	0.808717	22	18.9815	16.1826	28	17.6545	15.9257	0.0811146	13	22.2478	20.3848	7	14.5672	16.5588	0.182155	15	23.9203	17.9722	25	17.5283	16.0107	0.261411	12	20.5139	20.3357	7	14.6094	14.4925
Naive CD4 T cell count	B-T	DMF	CT	0.823762	22	102.113	88.1196	28	103.543	99.7711	0.485423	13	89.0365	77.1665	7	112.735	84.4949	0.803838	15	97.6157	91.2233	25	109.363	96.2769	0.650353	12	141.68	141.985	7	110.699	111.294
B cell count	Spike B	DMF	CT	0.859001	23	60.6621	44.1111	32	76.2177	51.7328	0.821365	19	74.6729	70.9539	7	106.877	52.1776	0.0848519	19	94.8227	83.7607	28	77.3854	54.6233	0.950593	17	49.3664	50.7285	7	49.4575	50.8872
CM DN% DN cells	B-T	DMF	CT	0.869259	22	38.731	43.0426	28	39.6215	39.5228	0.0455624	13	38.9024	43.7984	7	52.0522	57.107	0.890267	15	39.9057	43.8424	25	39.8866	37.2908	0.34024	12	41.3831	39.9019	7	46.6449	48.325
IgD B cell count	Spike B	DMF	CT	0.979755	23	51.8112	39.5786	32	62.8813	35.6305	1	19	60.5962	39.7489	7	88.1585	34.1104	0.0809257	19	74.6752	75.6313	28	62.8622	37.7974	0.756524	17	39.2986	35.7021	7	36.6512	41.839

## Sheet: NATvsCT_BvsB
Trait	Panel	Group1	Group2	T3.p_value_wilcoxon	T3.Sample_size1	T3.Mean_Group1	T3.Median_Group1	T3.Sample_size2	T3.Mean_Group2	T3.Median_Group2	T0.p_value_wilcoxon	T0.Sample_size1	T0.Mean_Group1	T0.Median_Group1	T0.Sample_size2	T0.Mean_Group2	T0.Median_Group2	T1.p_value_wilcoxon	T1.Sample_size1	T1.Mean_Group1	T1.Median_Group1	T1.Sample_size2	T1.Mean_Group2	T1.Median_Group2	T2.p_value_wilcoxon	T2.Sample_size1	T2.Mean_Group1	T2.Median_Group1	T2.Sample_size2	T2.Mean_Group2	T2.Median_Group2
Sw mem B cell count	Spike B	NAT	CT	2.72577e-09	20	46.0963	41.9483	32	11.068	10.3187	0.00110235	15	74.059	52.6623	7	15.6404	10.8571	1.18815e-06	12	54.3223	52.1826	28	12.0349	9.27909	4.99272e-05	18	52.1013	39.1057	7	10.6795	8.07425
IgA B cell count	Spike B	NAT	CT	3.94817e-09	20	15.8789	16.0916	32	3.52334	2.76334	0.00212262	15	25.7031	16.1038	7	6.01205	3.95355	9.28609e-07	12	18.4187	17.3078	28	3.63453	2.76087	7.90514e-05	18	17.3904	13.9063	7	3.80321	3.32411
IgG B cell count	Spike B	NAT	CT	3.56993e-08	20	21.6617	18.6504	32	5.61506	4.77678	0.00110235	15	37.3714	21.8757	7	7.89179	6.81151	1.91163e-06	12	27.962	25.7914	28	6.41184	4.05145	0.000187227	18	24.9302	17.7042	7	5.79541	4.74385
B cells% live lymphocytes	Spike B	NAT	CT	2.42882e-07	20	17.6031	18.6039	32	9.47402	8.1537	2.34544e-05	15	21.7285	21.0403	7	8.5378	8.6173	7.03867e-06	12	19.3536	21.0528	28	10.0033	7.85565	7.90514e-05	18	15.14	14.8572	7	7.52954	7.551
B cell count	Spike B	NAT	CT	1.97258e-05	20	139.522	157.242	32	76.2177	51.7328	0.0137208	15	232.857	215.209	7	106.877	52.1776	7.41945e-05	12	153.779	150.118	28	77.3854	54.6233	0.000124818	18	141.707	132.994	7	49.4575	50.8872
Unsw mem B cell count	Spike B	NAT	CT	7.68713e-05	20	44.332	36.9059	32	26.963	8.9975	0.00661413	15	50.3949	43.5953	7	13.8453	12.3609	0.00121669	12	38.7163	35.1994	28	27.9959	10.7439	0.00102351	18	42.9719	42.4675	7	12.4707	6.65777
IgD- CD27- B cell count	Spike B	NAT	CT	7.68713e-05	20	6.33458	4.61343	32	2.5028	1.68781	0.00154799	15	10.8525	9.06664	7	3.09279	2.79538	0.000650473	12	7.14202	5.68039	28	2.65076	1.43576	0.0038652	18	7.00765	4.53723	7	2.1486	1.79286
IgA B% B cells	Spike B	NAT	CT	0.000244639	20	11.3901	10.6614	32	6.68242	6.35255	0.141653	15	10.202	9.0592	7	6.39799	6.0513	0.00695936	12	11.567	11.0838	28	6.616	5.83155	0.0141086	18	12.004	11.5333	7	6.76157	6.173
Sw mem% B cells	Spike B	NAT	CT	0.000285521	20	33.1402	30.8575	32	20.1549	18.6985	0.162363	15	29.0199	28.3804	7	20.1602	23.6385	0.0111811	12	34.0295	29.8768	28	20.487	16.657	0.00764718	18	34.3856	31.469	7	20.6392	20.4886
IgD B% B cells	Spike B	NAT	CT	0.000799347	20	62.1296	65.1568	32	75.4307	76.9246	0.162363	15	66.0743	66.16	7	75.482	74.5269	0.0189897	12	61.2129	65.2202	28	75.1997	79.8822	0.0115873	18	60.4887	63.4032	7	75.253	73.5487
IgD B cell count	Spike B	NAT	CT	0.00165879	20	86.8766	67.2827	32	62.8813	35.6305	0.0386762	15	147.354	140.289	7	88.1585	34.1104	0.00244413	12	91.776	84.4619	28	62.8622	37.7974	0.000753068	18	81.9798	85.0004	7	36.6512	41.839
Naive B% B cells	Spike B	NAT	CT	0.00616836	20	32.961	24.566	32	51.3183	56.6189	0.368409	15	43.7338	40.0273	7	56.1371	44.185	0.0789483	12	38.0348	33.2463	28	50.7093	56.4781	0.0846141	18	29.2479	22.8844	7	50.7153	62.7393
DN cell count	B-T	NAT	CT	0.0263785	20	9.73227	8.91181	28	14.5926	11.9304	0.730861	15	13.4625	9.08537	7	16.0665	19.3335	0.1703	12	9.92765	10.2526	25	15.9547	13.3628	0.976447	18	13.7128	12.0141	7	12.3353	12.5719
CM DN count	B-T	NAT	CT	0.0311332	20	3.46514	2.48889	28	5.2173	4.16934	0.266594	15	5.23973	3.75194	7	8.17427	8.31663	0.150695	12	3.95697	3.02682	25	5.24793	5.74506	0.533901	18	5.18845	3.75312	7	5.06545	4.71352
IgG B% B cells	Spike B	NAT	CT	0.0351295	20	15.3327	14.1664	32	10.8778	10.2727	0.581492	15	14.6162	13.4723	7	11.7241	14.4044	0.0420543	12	17.1639	16.6502	28	11.1293	8.9571	0.073705	18	15.7726	15.3296	7	11.3291	13.6336
TD DN cell count	B-T	NAT	CT	0.0524644	20	2.27583	0.677187	28	2.60627	2.0687	0.368409	15	1.52468	0.574883	7	1.92535	1.77883	0.00492524	12	0.576497	0.395928	25	3.69838	1.59679	0.790302	18	2.93748	1.07698	7	3.35693	1.0797
CM CD4% live lymphocytes	B-T	NAT	CT	0.0638224	20	19.5195	18.481	28	17.6545	15.9257	0.534912	15	17.7734	15.8547	7	14.5672	16.5588	0.296234	12	18.8845	19.2641	25	17.5283	16.0107	0.0405326	18	20.1977	18.7662	7	14.6094	14.4925
Unsw mem% B cells	Spike B	NAT	CT	0.0818638	20	29.4307	26.959	32	24.068	20.8209	0.836593	15	22.5092	21.3379	7	19.264	23.6901	0.7599	12	23.4692	22.7029	28	24.4663	21.5318	0.244306	18	31.6643	30.618	7	24.5072	20.5544
Live lympho count	Spike B	NAT	CT	0.0818638	20	799.74	803.421	32	700.558	623.603	0.679649	15	1174.99	966.758	7	1450.68	703.46	0.389095	12	827.739	846.01	28	736.08	763.466	0.0405326	18	955.212	880.64	7	649.161	601.46
DN% live lymphocytes	B-T	NAT	CT	0.101024	20	2.54126	2.39215	28	3.42805	2.92995	0.406863	15	2.73755	2.7954	7	3.3332	2.3261	0.413425	12	2.7909	2.84925	25	3.4282	3.2684	0.244306	18	2.99759	2.5517	7	3.50663	3.5047
CXCR5+ CD4% live lymphocytes	B-T	NAT	CT	0.159487	20	5.78752	5.85025	28	4.87962	4.4612	0.581492	15	5.08439	3.8669	7	4.10037	4.5263	0.665752	12	5.39974	5.677	25	5.22366	4.8331	0.0639276	18	5.58917	5.1989	7	3.96571	3.6721
Naive DN T cell count	B-T	NAT	CT	0.159487	20	1.87256	1.19699	28	2.1855	1.74783	0.581492	15	4.20033	2.56658	7	2.2175	2.27095	0.961752	12	2.81698	1.66998	25	2.43157	1.79804	0.495398	18	2.59896	2.01572	7	1.63463	1.43897
Th1% live lymphocytes	B-T	NAT	CT	0.17911	20	8.39338	7.7023	28	8.18318	6.02885	0.237194	15	7.27351	6.0518	7	5.42366	4.4977	0.619805	12	7.60895	6.70665	25	7.47124	7.3636	0.0038652	18	8.63301	8.7128	7	5.30631	4.7019
CM CD4% CD4 T cells	B-T	NAT	CT	0.17911	20	41.1879	39.4918	28	38.4162	35.6838	0.629796	15	38.2578	37.9197	7	34.9609	36.3852	0.689204	12	40.5647	37.9443	25	38.9034	37.5962	0.00944456	18	44.2085	44.8939	7	30.3584	32.3905
CXCR5+ CD4% T cells	B-T	NAT	CT	0.193134	20	12.3182	12.5452	28	10.6078	10.0678	0.783258	15	10.8599	9.4532	7	9.73567	9.6414	0.885595	12	11.475	11.8662	25	11.5206	10.9017	0.0205326	18	12.3709	11.7902	7	8.18966	8.0359
Naive B cell count	Spike B	NAT	CT	0.199527	20	42.7588	37.6539	32	35.684	23.0457	0.162363	15	97.5506	94.6487	7	74.2989	20.2231	0.00515733	12	53.5988	53.0789	28	34.7038	23.8017	0.198144	18	39.6263	34.6402	7	24.1587	24.7744
Th1% CD4 T cells	B-T	NAT	CT	0.293968	20	17.7088	16.4902	28	16.9319	14.8429	0.783258	15	15.4261	14.2358	7	13.3522	13.2854	0.810452	12	16.0948	15.208	25	16.0596	15.8006	0.000549199	18	19.2215	18.4313	7	10.7094	10.2122
EM DN% DN cell	B-T	NAT	CT	0.303702	20	24.3411	19.7237	28	22.4288	15.6791	0.890656	15	20.711	17.5306	7	19.6239	16.4266	0.36027	12	24.6277	23.5409	25	20.6006	14.5137	0.388979	18	23.0837	19.2974	7	18.5424	13.0914
Th17% CD4 T cells	B-T	NAT	CT	0.334146	20	10.1438	9.73555	28	11.1647	10.2953	0.890656	15	11.5337	11.3044	7	11.6827	10.8069	0.936295	12	11.9535	11.0122	25	11.6037	10.4925	0.422875	18	12.2812	11.7268	7	10.2788	10.5905
TD CD4% CD4 T cells	B-T	NAT	CT	0.344708	20	0.885655	0.3982	28	3.25203	0.7105	0.0659185	15	0.596393	0.3755	7	2.43976	0.7867	0.413425	12	0.529742	0.3472	25	2.53246	0.4038	0.836168	18	1.23421	0.5457	7	1.93691	0.713
TD DN% DN cells	B-T	NAT	CT	0.400597	20	17.0561	7.44155	28	19.6692	15.398	0.629796	15	10.1911	6.5491	7	14.0224	12.5433	0.00274114	12	5.19473	4.7359	25	21.3113	15.7049	0.882605	18	19.8258	9.7624	7	18.9244	11.2094
Th17 count	B-T	NAT	CT	0.424367	20	17.5633	18.0689	28	21.2428	19.6972	0.783258	15	26.5039	23.8224	7	20.9226	22.5859	0.395226	12	18.7902	21.6599	25	22.668	21.9417	0.0639276	18	25.6337	23.9307	7	17.5165	13.7808
CM CD8% CD8 T cells	B-T	NAT	CT	0.436549	20	19.8583	18.8161	28	19.8353	17.545	0.490208	15	17.57	16.2679	7	19.9113	19.3089	0.761241	12	21.147	19.5605	25	19.1331	17.2054	0.297129	18	23.389	22.8048	7	18.4557	15.7443
TD CD4 T cell count	B-T	NAT	CT	0.457844	20	1.33441	0.787635	28	9.012	1.10176	0.406863	15	1.25065	1.13093	7	8.26974	1.36615	0.116568	12	1.07893	0.542991	25	5.44716	1.18735	0.976447	18	2.61036	1.24024	7	2.51603	1.11245
TD CD4% live lymphocytes	B-T	NAT	CT	0.487202	20	0.3679	0.2452	28	1.76186	0.31375	0.106108	15	0.26532	0.1782	7	0.679071	0.3693	0.426653	12	0.260825	0.15125	25	1.27953	0.2396	0.790302	18	0.486267	0.2872	7	1.11939	0.3258
CD4 T cell count	B-T	NAT	CT	0.527141	20	182.926	180.033	28	202.707	195.994	0.783258	15	253.259	188.688	7	197.138	162.094	0.511338	12	178.946	204.388	25	208.142	190.876	0.297129	18	221.705	198.671	7	170.592	181.547
Naive CD4% live lymphocytes	B-T	NAT	CT	0.527141	20	25.0882	25.7954	28	23.7376	23.6668	0.629796	15	26.1809	24.2867	7	22.5271	23.3337	0.470824	12	25.3012	27.277	25	23.6428	21.9098	0.02917	18	21.6753	21.2035	7	30.636	29.9891
Th1Th17% CD4 T cells	B-T	NAT	CT	0.540808	20	5.59073	5.21055	28	6.12559	5.81875	0.945211	15	6.87717	6.118	7	6.2604	5.8562	0.71295	12	6.85447	6.0313	25	6.69285	5.7727	0.0846141	18	7.72168	7.30755	7	4.51861	4.6937
Th2% live lymphocytes	B-T	NAT	CT	0.540808	20	32.3083	31.232	28	30.756	29.5851	0.730861	15	31.2742	28.2782	7	27.3288	29.0585	0.642612	12	31.1253	32.5242	25	29.9461	28.4581	0.073705	18	28.2249	29.0587	7	36.6649	36.0654
Naive DN% DN	B-T	NAT	CT	0.540808	20	21.1209	20.9624	28	18.2806	15.3675	0.091085	15	29.7339	29.1614	7	14.3015	12.9334	0.141542	12	29.3585	24.9709	25	18.2015	14.2776	0.657279	18	20.0072	19.4396	7	15.8884	15.4476
CD8 T cell count	B-T	NAT	CT	0.554647	20	52.4383	47.8879	28	61.4673	52.7528	0.783258	15	60.636	60.3108	7	70.3143	52.092	0.18077	12	51.8858	50.9454	25	79.1743	64.6329	0.198144	18	79.7029	77.2592	7	56.558	57.0062
CXCR5+ CD4 T cell count	B-T	NAT	CT	0.568653	20	21.5518	21.4928	28	20.3417	19.5222	0.581492	15	23.6393	18.311	7	17.4046	13.4677	0.490863	12	19.1962	20.1156	25	24.5699	17.7924	0.0474183	18	26.4494	21.8303	7	13.9112	17.3898
CM DN% DN cells	B-T	NAT	CT	0.582823	20	37.482	35.7072	28	39.6215	39.5228	0.0465217	15	39.364	39.0428	7	52.0522	57.107	0.810452	12	40.8191	43.6966	25	39.8866	37.2908	0.220416	18	37.0833	36.6692	7	46.6449	48.325
Th2 count	B-T	NAT	CT	0.597152	20	123.729	115.633	28	134.732	130.981	1	15	171.836	104.535	7	139.055	96.959	0.642612	12	120.524	126.511	25	137.976	125.164	0.929395	18	137.002	128.853	7	127.835	125.115
CD4% T cells	B-T	NAT	CT	0.626271	20	47.9985	46.7548	28	46.7747	46.1949	0.534912	15	47.0242	43.0179	7	40.2595	43.3506	0.432095	12	47.2713	49.6767	25	45.5375	46.4311	0.70072	18	45.936	47.261	7	49.0008	46.0422
Th17% live lymphocytes	B-T	NAT	CT	0.626271	20	4.69522	4.297	28	5.07156	5.0956	0.679649	15	5.26665	5.1083	7	4.88656	5.1148	0.575257	12	5.40001	5.36255	25	5.15008	4.965	0.657279	18	5.58005	5.31765	7	4.89436	5.6308
CD8% live lymphocytes	B-T	NAT	CT	0.626271	20	14.0377	13.3035	28	15.0921	15.9939	0.077716	15	13.9459	13.3444	7	17.8653	19.1325	0.160278	12	13.7625	14.0282	25	16.7638	19.4531	0.976447	18	15.4363	14.4428	7	14.4564	14.0495
Naive CD8 T cell count	B-T	NAT	CT	0.626271	20	28.1377	24.2793	28	34.2906	25.2849	0.890656	15	39.3922	30.4095	7	39.8822	35.5989	0.553548	12	34.4794	28.4616	25	43.4114	30.8332	1	18	34.9867	33.602	7	34.7208	39.4073
Th1Th17% live lymphocytes	B-T	NAT	CT	0.70153	20	2.60159	2.22845	28	2.76397	2.30525	0.836593	15	3.20983	2.6022	7	2.62049	2.776	0.575257	12	3.13702	3.05915	25	2.97013	2.4286	0.140865	18	3.49797	2.89375	7	2.13521	2.1611
Naive CD8% CD8 T cells	B-T	NAT	CT	0.732509	20	57.9221	57.9733	28	56.5113	58.6581	0.185137	15	65.2316	68.5971	7	56.9925	56.98	0.18077	12	65.7614	68.596	25	56.5494	58.3897	0.12476	18	48.756	52.6382	7	61.821	65.1705
EM CD8% CD8 T cells	B-T	NAT	CT	0.732509	20	8.4187	6.08645	28	8.88794	6.30525	0.091085	15	6.08441	3.4887	7	10.4537	7.5706	0.267179	12	4.80716	4.01405	25	9.72538	5.2799	0.836168	18	9.19581	6.8873	7	8.13067	6.3456
Th1 count	B-T	NAT	CT	0.763922	20	31.7629	30.3694	28	35.0798	28.2589	0.534912	15	39.1293	29.2419	7	25.9674	21.5348	0.619805	12	28.7028	32.3776	25	34.0197	29.08	0.000753068	18	42.512	37.5232	7	17.1033	17.6523
Th1Th17 count	B-T	NAT	CT	0.779776	20	9.87088	9.34085	28	11.653	9.96434	1	15	15.7898	10.0734	7	11.1932	12.2393	0.432095	12	10.9289	10.0107	25	13.4781	11.8003	0.0245475	18	16.5571	12.0216	7	8.13742	6.55294
EM CD4% live lymphocytes	B-T	NAT	CT	0.779776	20	3.02284	2.9372	28	3.62071	2.4143	0.945211	15	2.80467	2.8237	7	2.48607	2.3483	0.910901	12	2.82475	2.8775	25	3.08687	2.4465	0.0846141	18	3.5767	3.74385	7	2.63594	2.479
EM DN cell count	B-T	NAT	CT	0.79572	20	2.11874	1.79827	28	4.58351	1.88138	0.730861	15	2.49777	1.7469	7	3.74941	2.23042	1	12	2.5772	1.32536	25	4.57686	1.90934	0.326079	18	2.98794	2.7938	7	2.27827	1.78952
TD CD8 cell count	B-T	NAT	CT	0.79572	20	8.25721	5.43341	28	10.0517	5.18649	0.836593	15	7.16103	3.83617	7	11.1055	3.91503	0.0662787	12	4.87557	2.562	25	12.3701	6.13223	0.297129	18	19.3769	8.73934	7	7.50353	2.68901
TD CD8% CD8 T cells	B-T	NAT	CT	0.79572	20	13.8009	9.8918	28	14.7655	11.8169	0.783258	15	11.1141	5.6148	7	12.6426	7.5156	0.141542	12	8.28448	6.1568	25	14.5921	11.6901	0.388979	18	18.6593	12.2788	7	11.5926	10.5662
CM CD4 T cell count	B-T	NAT	CT	0.827855	20	73.7076	70.9159	28	73.6647	61.6332	0.534912	15	91.5501	75.525	7	60.7912	52.6886	0.936295	12	67.8696	79.4069	25	79.5794	66.8632	0.00234658	18	94.626	83.3735	7	49.055	48.5926
Naive CD4% CD4 T cells	B-T	NAT	CT	0.827855	20	51.2661	53.4691	28	50.7785	55.8516	0.945211	15	54.9886	57.1297	7	55.8191	52.127	0.860402	12	52.8873	56.2775	25	51.7659	53.9036	0.0170793	18	46.4306	46.7592	7	62.4408	61.8481
Naive CD4 T cell count	B-T	NAT	CT	0.844032	20	96.6869	100.726	28	103.543	99.7711	1	15	146.095	85.993	7	112.735	84.4949	0.619805	12	99.8986	91.2165	25	109.363	96.2769	0.70072	18	107.572	105.928	7	110.699	111.294
IgD- CD27- B% B cells	Spike B	NAT	CT	0.874152	20	4.46807	3.8493	32	4.45881	4.04815	0.836593	15	4.7371	3.9374	7	4.43871	5.6278	0.918891	12	4.46656	3.78505	28	4.33749	3.8635	1	18	4.70221	3.6564	7	4.13823	4.0207
EM CD4% CD4 T cells	B-T	NAT	CT	0.909324	20	6.66042	6.5512	28	7.55322	6.00695	0.730861	15	6.15723	5.4597	7	6.78019	6.3267	0.987246	12	6.01823	6.0043	25	6.79822	5.5555	0.02917	18	8.12671	8.4839	7	5.26387	4.7113
EM CD8 T cell count	B-T	NAT	CT	0.909324	20	5.27756	2.18155	28	5.19701	2.8535	0.0555516	15	3.64696	1.73162	7	6.62553	4.75183	0.0886684	12	2.34965	2.68899	25	9.24915	3.79277	0.458382	18	7.86121	4.62879	7	5.75397	3.07955
Th2% CD4 T cells	B-T	NAT	CT	0.975222	20	66.5567	68.291	28	65.7779	68.946	0.783258	15	66.163	66.605	7	68.7047	65.1822	0.910901	12	65.0972	66.7516	25	65.6439	66.256	0.00302892	18	60.7757	60.2949	7	74.4932	68.9159
EM CD4 T cell count	B-T	NAT	CT	0.991739	20	11.197	10.2528	28	16.4876	9.01271	0.890656	15	14.3628	10.3638	7	15.3418	10.0943	0.343522	12	10.0989	10.3215	25	13.7525	10.6985	0.0038652	18	16.896	15.8096	7	8.32213	9.76187
CM CD8 T cell count	B-T	NAT	CT	0.991739	20	10.7659	9.50552	28	11.928	9.60467	0.406863	15	10.4358	11.1082	7	12.7011	14.4075	0.343522	12	10.1812	9.68909	25	14.1437	13.3776	0.0245475	18	17.4781	15.1724	7	8.57973	10.0768

## Sheet: UNTRvsCT_BvsB
Trait	Panel	Group1	Group2	T3.p_value_wilcoxon	T3.Sample_size1	T3.Mean_Group1	T3.Median_Group1	T3.Sample_size2	T3.Mean_Group2	T3.Median_Group2	T0.p_value_wilcoxon	T0.Sample_size1	T0.Mean_Group1	T0.Median_Group1	T0.Sample_size2	T0.Mean_Group2	T0.Median_Group2	T1.p_value_wilcoxon	T1.Sample_size1	T1.Mean_Group1	T1.Median_Group1	T1.Sample_size2	T1.Mean_Group2	T1.Median_Group2	T2.p_value_wilcoxon	T2.Sample_size1	T2.Mean_Group1	T2.Median_Group1	T2.Sample_size2	T2.Mean_Group2	T2.Median_Group2
CD4% T cells	B-T	UNTR	CT	0.00419553	12	57.1936	56.6983	28	46.7747	46.1949	0.00699301	7	60.711	64.4323	7	40.2595	43.3506	0.000138071	9	59.6606	59.8543	25	45.5375	46.4311	0.516667	3	40.2035	45.6261	7	49.0008	46.0422
EM CD8 T cell count	B-T	UNTR	CT	0.00570656	12	1.45349	1.02027	28	5.19701	2.8535	0.0011655	7	0.914252	0.730739	7	6.62553	4.75183	0.0299443	9	2.07043	0.977281	25	9.24915	3.79277	0.0666667	3	0.505301	0.407966	7	5.75397	3.07955
CD8 T cell count	B-T	UNTR	CT	0.00928375	12	29.3301	28.2167	28	61.4673	52.7528	0.00699301	7	35.0309	34.4406	7	70.3143	52.092	0.00473808	9	32.656	28.4793	25	79.1743	64.6329	0.116667	3	14.5926	5.98227	7	56.558	57.0062
TD CD8 cell count	B-T	UNTR	CT	0.0189897	12	4.51611	0.706361	28	10.0517	5.18649	0.164918	7	3.54725	0.471313	7	11.1055	3.91503	0.0408207	9	4.85114	1.48374	25	12.3701	6.13223	0.0666667	3	0.904615	0.252179	7	7.50353	2.68901
Th2% live lymphocytes	B-T	UNTR	CT	0.0224528	12	37.9484	37.1962	28	30.756	29.5851	0.0174825	7	40.6197	40.5203	7	27.3288	29.0585	0.0332675	9	36.2244	36.9731	25	29.9461	28.4581	0.183333	3	26.5261	29.9643	7	36.6649	36.0654
CD8% live lymphocytes	B-T	UNTR	CT	0.0390218	12	9.82166	8.9347	28	15.0921	15.9939	0.164918	7	11.8193	13.7309	7	17.8653	19.1325	0.0368865	9	10.0266	8.3009	25	16.7638	19.4531	0.0666667	3	5.75267	6.141	7	14.4564	14.0495
CM CD8 T cell count	B-T	UNTR	CT	0.0420543	12	6.02028	5.21323	28	11.928	9.60467	0.0262238	7	6.73604	5.40613	7	12.7011	14.4075	0.0268994	9	7.00805	5.75693	25	14.1437	13.3776	0.0666667	3	1.97636	1.4761	7	8.57973	10.0768
Naive CD8 T cell count	B-T	UNTR	CT	0.048699	12	17.3402	19.0901	28	34.2906	25.2849	0.0728438	7	23.8334	18.3557	7	39.8822	35.5989	0.00816823	9	18.7263	20.0726	25	43.4114	30.8332	0.116667	3	11.2064	1.8259	7	34.7208	39.4073
EM DN cell count	B-T	UNTR	CT	0.0523282	12	1.20101	0.967867	28	4.58351	1.88138	0.0530303	7	0.717591	0.586075	7	3.74941	2.23042	0.151065	9	1.18281	1.02902	25	4.57686	1.90934	0.266667	3	0.884551	0.250531	7	2.27827	1.78952
CM CD4% live lymphocytes	B-T	UNTR	CT	0.0561734	12	23.4531	21.4287	28	17.6545	15.9257	0.0378788	7	23.2231	22.8411	7	14.5672	16.5588	0.00473808	9	26.7918	28.3281	25	17.5283	16.0107	1	3	15.3962	13.2438	7	14.6094	14.4925
DN cell count	B-T	UNTR	CT	0.0645471	12	8.42227	7.72514	28	14.5926	11.9304	0.317599	7	7.52645	5.68641	7	16.0665	19.3335	0.0936382	9	8.70681	9.00189	25	15.9547	13.3628	0.266667	3	5.95208	1.81316	7	12.3353	12.5719
Naive DN T cell count	B-T	UNTR	CT	0.0789483	12	1.50399	0.955844	28	2.1855	1.74783	0.710373	7	1.49369	0.995159	7	2.2175	2.27095	0.419197	9	1.8065	1.39393	25	2.43157	1.79804	0.516667	3	1.6519	0.59448	7	1.63463	1.43897
Th1% live lymphocytes	B-T	UNTR	CT	0.108449	12	9.13234	8.9086	28	8.18318	6.02885	0.0174825	7	9.51749	10.4765	7	5.42366	4.4977	0.00929896	9	11.7335	9.8553	25	7.47124	7.3636	1	3	4.9766	5.1676	7	5.30631	4.7019
IgA B% B cells	Spike B	UNTR	CT	0.111664	12	10.4295	8.56735	32	6.68242	6.35255	0.0721057	8	13.06	11.2404	7	6.39799	6.0513	0.00226369	11	12.1892	11.1871	28	6.616	5.83155	0.383333	3	16.6196	11.119	7	6.76157	6.173
CXCR5+ CD4% live lymphocytes	B-T	UNTR	CT	0.12983	12	6.02257	5.857	28	4.87962	4.4612	0.0973193	7	6.59856	7.3393	7	4.10037	4.5263	0.0497095	9	6.67996	6.5442	25	5.22366	4.8331	0.666667	3	3.8367	3.2083	7	3.96571	3.6721
TD DN cell count	B-T	UNTR	CT	0.12983	12	1.47463	0.640267	28	2.60627	2.0687	0.710373	7	1.30723	0.715902	7	1.92535	1.77883	0.262845	9	1.39707	0.639766	25	3.69838	1.59679	0.183333	3	0.243677	0.237792	7	3.35693	1.0797
IgD B% B cells	Spike B	UNTR	CT	0.145261	12	67.1961	71.7417	32	75.4307	76.9246	0.0721057	8	60.1139	60.7869	7	75.482	74.5269	0.00626215	11	60.001	66.4335	28	75.1997	79.8822	0.666667	3	65.1437	75.7944	7	75.253	73.5487
Th17% live lymphocytes	B-T	UNTR	CT	0.145754	12	6.95445	7.39525	28	5.07156	5.0956	0.259324	7	6.59394	5.6928	7	4.88656	5.1148	0.0408207	9	7.30749	7.8857	25	5.15008	4.965	1	3	5.193	3.78	7	4.89436	5.6308
Naive CD4% live lymphocytes	B-T	UNTR	CT	0.145754	12	28.4621	26.9826	28	23.7376	23.6668	0.0530303	7	33.1029	34.3961	7	22.5271	23.3337	0.129613	9	26.9937	26.6166	25	23.6428	21.9098	0.266667	3	22.138	23.2994	7	30.636	29.9891
IgD- CD27- B% B cells	Spike B	UNTR	CT	0.160622	12	6.21783	4.9837	32	4.45881	4.04815	0.151981	8	7.82601	6.9525	7	4.43871	5.6278	0.0463784	11	7.47078	4.8866	28	4.33749	3.8635	0.666667	3	4.5723	4.9733	7	4.13823	4.0207
Sw mem% B cells	Spike B	UNTR	CT	0.18585	12	26.5336	23.6578	32	20.1549	18.6985	0.189277	8	31.7969	26.1557	7	20.1602	23.6385	0.0139536	11	32.5336	28.1822	28	20.487	16.657	0.666667	3	29.9862	19.0185	7	20.6392	20.4886
TD CD8% CD8 T cells	B-T	UNTR	CT	0.191837	12	11.72	4.90545	28	14.7655	11.8169	0.259324	7	10.1919	0.9534	7	12.6426	7.5156	0.355298	9	12.0302	4.7158	25	14.5921	11.6901	0.666667	3	14.4074	2.214	7	11.5926	10.5662
Unsw mem B cell count	Spike B	UNTR	CT	0.204176	12	8.34762	6.24843	32	26.963	8.9975	0.53582	8	14.5893	9.83947	7	13.8453	12.3609	0.27235	11	12.422	4.97862	28	27.9959	10.7439	1	3	15.0416	12.5358	7	12.4707	6.65777
IgD B cell count	Spike B	UNTR	CT	0.213803	12	32.0086	29.2805	32	62.8813	35.6305	0.396892	8	39.6893	29.7039	7	88.1585	34.1104	0.116019	11	39.4191	25.0549	28	62.8622	37.7974	0.516667	3	61.5383	86.2192	7	36.6512	41.839
Unsw mem% B cells	Spike B	UNTR	CT	0.223744	12	16.3406	13.6889	32	24.068	20.8209	0.955089	8	21.2701	23.4418	7	19.264	23.6901	0.396327	11	18.4711	20.425	28	24.4663	21.5318	0.833333	3	19.5062	22.7971	7	24.5072	20.5544
CM DN% DN cells	B-T	UNTR	CT	0.247482	12	45.9594	49.3402	28	39.6215	39.5228	0.620047	7	53.723	52.3998	7	52.0522	57.107	0.375906	9	45.6736	51.4439	25	39.8866	37.2908	0.516667	3	55.8896	53.5416	7	46.6449	48.325
CD4 T cell count	B-T	UNTR	CT	0.27254	12	175.958	142.801	28	202.707	195.994	0.620047	7	220.255	209.335	7	197.138	162.094	0.818122	9	216.635	187.49	25	208.142	190.876	0.183333	3	95.2277	69.8089	7	170.592	181.547
EM CD4% live lymphocytes	B-T	UNTR	CT	0.27254	12	4.36579	3.534	28	3.62071	2.4143	0.317599	7	3.60489	3.6299	7	2.48607	2.3483	0.0171555	9	4.85776	4.42	25	3.08687	2.4465	0.833333	3	2.33447	1.9531	7	2.63594	2.479
EM CD8% CD8 T cells	B-T	UNTR	CT	0.313188	12	6.91602	3.348	28	8.88794	6.30525	0.0174825	7	2.76151	2.1601	7	10.4537	7.5706	0.513729	9	6.69126	3.202	25	9.72538	5.2799	0.383333	3	4.40643	3.5055	7	8.13067	6.3456
IgG B% B cells	Spike B	UNTR	CT	0.31484	12	14.1738	13.1585	32	10.8778	10.2727	0.396892	8	15.4578	15.0275	7	11.7241	14.4044	0.0626741	11	16.0211	15.0719	28	11.1293	8.9571	1	3	10.6985	10.6199	7	11.3291	13.6336
DN% live lymphocytes	B-T	UNTR	CT	0.373105	12	2.79191	2.65475	28	3.42805	2.92995	0.534965	7	2.4616	2.7412	7	3.3332	2.3261	0.215844	9	2.47139	2.0085	25	3.4282	3.2684	0.266667	3	2.08627	1.1851	7	3.50663	3.5047
B cell count	Spike B	UNTR	CT	0.396813	12	46.3347	39.6275	32	76.2177	51.7328	0.53582	8	65.6603	45.9702	7	106.877	52.1776	0.413848	11	60.4066	38.2416	28	77.3854	54.6233	0.516667	3	81.7243	111.327	7	49.4575	50.8872
Th1Th17 count	B-T	UNTR	CT	0.439436	12	10.3539	8.39535	28	11.653	9.96434	0.534965	7	15.5377	13.4046	7	11.1932	12.2393	0.230814	9	16.161	15.1277	25	13.4781	11.8003	1	3	9.62305	5.02335	7	8.13742	6.55294
Naive B cell count	Spike B	UNTR	CT	0.442095	12	23.728	23.7375	32	35.684	23.0457	0.396892	8	25.183	21.2644	7	74.2989	20.2231	0.27235	11	26.8688	21.1945	28	34.7038	23.8017	0.516667	3	46.7453	63.954	7	24.1587	24.7744
Live lympho count	Spike B	UNTR	CT	0.442095	12	609.509	549.664	32	700.558	623.603	0.463403	8	691.826	583.905	7	1450.68	703.46	0.31543	11	633.51	483.881	28	736.08	763.466	0.833333	3	552.238	584.143	7	649.161	601.46
CM CD4% CD4 T cells	B-T	UNTR	CT	0.456989	12	40.0821	38.5488	28	38.4162	35.6838	0.455711	7	38.2923	37.5836	7	34.9609	36.3852	0.230814	9	44.1481	42.7416	25	38.9034	37.5962	0.833333	3	36.5891	31.4897	7	30.3584	32.3905
Naive CD4 T cell count	B-T	UNTR	CT	0.474918	12	86.0594	69.3102	28	103.543	99.7711	0.804779	7	116.957	122.988	7	112.735	84.4949	0.969437	9	95.409	96.4998	25	109.363	96.2769	0.183333	3	48.2557	46.0679	7	110.699	111.294
CM DN count	B-T	UNTR	CT	0.474918	12	4.24264	3.59805	28	5.2173	4.16934	0.208625	7	4.00794	3.6537	7	8.17427	8.31663	0.279917	9	4.32044	3.60046	25	5.24793	5.74506	0.516667	3	3.17196	0.730361	7	5.06545	4.71352
Th1Th17% live lymphocytes	B-T	UNTR	CT	0.493215	12	3.1585	3.08225	28	2.76397	2.30525	0.164918	7	3.97991	4.0611	7	2.62049	2.776	0.0171555	9	4.39524	4.5162	25	2.97013	2.4286	0.383333	3	3.50777	3.2832	7	2.13521	2.1611
Th17 count	B-T	UNTR	CT	0.589914	12	22.3255	17.357	28	21.2428	19.6972	0.534965	7	25.1499	30.1883	7	20.9226	22.5859	0.564696	9	27.5805	24.0405	25	22.668	21.9417	0.383333	3	14.2525	5.78344	7	17.5165	13.7808
Th2 count	B-T	UNTR	CT	0.589914	12	115.348	97.2749	28	134.732	130.981	0.620047	7	145.339	142.843	7	139.055	96.959	1	9	131.438	111.099	25	137.976	125.164	0.116667	3	59.1782	51.0955	7	127.835	125.115
CM CD4 T cell count	B-T	UNTR	CT	0.589914	12	74.6562	65.6101	28	73.6647	61.6332	0.620047	7	87.4995	87.7984	7	60.7912	52.6886	0.279917	9	101.031	95.5019	25	79.5794	66.8632	0.516667	3	40.9001	20.2633	7	49.055	48.5926
Naive CD8% CD8 T cells	B-T	UNTR	CT	0.589914	12	60.1501	59.3397	28	56.5113	58.6581	0.259324	7	67.6513	72.748	7	56.9925	56.98	0.617889	9	58.7956	61.7329	25	56.5494	58.3897	0.516667	3	64.1209	79.3358	7	61.821	65.1705
Th1 count	B-T	UNTR	CT	0.610224	12	27.9306	25.864	28	35.0798	28.2589	0.534965	7	34.2289	22.8993	7	25.9674	21.5348	0.162718	9	41.4558	45.5625	25	34.0197	29.08	0.516667	3	12.1739	7.90658	7	17.1033	17.6523
Th17% CD4 T cells	B-T	UNTR	CT	0.651718	12	11.8823	12.2407	28	11.1647	10.2953	0.804779	7	10.6703	10.2193	7	11.6827	10.8069	0.759078	9	11.9689	11.7742	25	11.6037	10.4925	0.516667	3	12.3107	10.8076	7	10.2788	10.5905
Th1Th17% CD4 T cells	B-T	UNTR	CT	0.651718	12	5.59103	5.5083	28	6.12559	5.81875	0.710373	7	6.57894	6.4847	7	6.2604	5.8562	0.441858	9	7.27119	7.2141	25	6.69285	5.7727	0.183333	3	7.89563	7.1959	7	4.51861	4.6937
CXCR5+ CD4 T cell count	B-T	UNTR	CT	0.651718	12	17.9832	17.1998	28	20.3417	19.5222	0.317599	7	23.298	23.7273	7	17.4046	13.4677	0.701358	9	23.7895	19.4952	25	24.5699	17.7924	0.666667	3	10.35	4.9087	7	13.9112	17.3898
TD CD4% live lymphocytes	B-T	UNTR	CT	0.715939	12	0.912692	0.4332	28	1.76186	0.31375	0.620047	7	0.780129	0.2392	7	0.679071	0.3693	0.274354	9	1.01731	0.4987	25	1.27953	0.2396	1	3	0.334767	0.415	7	1.11939	0.3258
Naive CD4% CD4 T cells	B-T	UNTR	CT	0.7599	12	50.5231	47.6444	28	50.7785	55.8516	0.804779	7	53.701	53.7073	7	55.8191	52.127	0.297698	9	45.8696	46.2791	25	51.7659	53.9036	0.666667	3	56.0969	57.9572	7	62.4408	61.8481
IgD- CD27- B cell count	Spike B	UNTR	CT	0.764974	12	2.54329	1.97067	32	2.5028	1.68781	0.778866	8	4.20863	3.22835	7	3.09279	2.79538	0.31543	11	3.40085	1.86471	28	2.65076	1.43576	0.516667	3	3.63082	3.87808	7	2.1486	1.79286
CM CD8% CD8 T cells	B-T	UNTR	CT	0.782176	12	21.2139	17.987	28	19.8353	17.545	0.534965	7	19.3953	14.2562	7	19.9113	19.3089	0.355298	9	22.4829	19.4619	25	19.1331	17.2054	1	3	17.0652	14.9446	7	18.4557	15.7443
Th2% CD4 T cells	B-T	UNTR	CT	0.827236	12	66.3905	64.3748	28	65.7779	68.946	0.804779	7	66.2158	67.4976	7	68.7047	65.1822	0.397209	9	61.1012	60.8145	25	65.6439	66.256	0.666667	3	67.4989	72.2769	7	74.4932	68.9159
Th1% CD4 T cells	B-T	UNTR	CT	0.827236	12	16.1362	15.2256	28	16.9319	14.8429	0.382867	7	16.5349	17.511	7	13.3522	13.2854	0.215844	9	19.6588	18.7792	25	16.0596	15.8006	0.383333	3	12.2948	12.1819	7	10.7094	10.2122
TD DN% DN cells	B-T	UNTR	CT	0.827236	12	17.7615	14.9253	28	19.6692	15.398	0.901515	7	14.3112	12.5897	7	14.0224	12.5433	0.969437	9	15.9741	18.8143	25	21.3113	15.7049	0.833333	3	7.98207	8.0769	7	18.9244	11.2094
Naive B% B cells	Spike B	UNTR	CT	0.845451	12	50.908	51.8374	32	51.3183	56.6189	0.335664	8	39.1069	44.0488	7	56.1371	44.185	0.221264	11	41.5246	45.747	28	50.7093	56.4781	1	3	45.9353	51.2603	7	50.7153	62.7393
TD CD4 T cell count	B-T	UNTR	CT	0.847859	12	2.87624	1.25073	28	9.012	1.10176	0.620047	7	2.62739	0.98716	7	8.26974	1.36615	0.617889	9	3.45801	1.42491	25	5.44716	1.18735	0.183333	3	0.520007	0.433896	7	2.51603	1.11245
Naive DN% DN	B-T	UNTR	CT	0.849985	12	18.0275	14.2614	28	18.2806	15.3675	0.620047	7	22.2671	13.8837	7	14.3015	12.9334	0.419197	9	22.2403	22.7166	25	18.2015	14.2776	0.516667	3	22.73	28.4801	7	15.8884	15.4476
B cells% live lymphocytes	Spike B	UNTR	CT	0.865853	12	8.0089	8.41365	32	9.47402	8.1537	0.280963	8	15.5769	10.044	7	8.5378	8.6173	0.723613	11	9.59216	9.2346	28	10.0033	7.85565	0.383333	3	12.6168	14.4514	7	7.52954	7.551
EM CD4 T cell count	B-T	UNTR	CT	0.918891	12	12.3664	10.7558	28	16.4876	9.01271	1	7	13.1714	8.726	7	15.3418	10.0943	0.162718	9	16.7372	18.9487	25	13.7525	10.6985	0.516667	3	5.55183	2.75584	7	8.32213	9.76187
IgA B cell count	Spike B	UNTR	CT	0.92753	12	4.96638	2.53971	32	3.52334	2.76334	0.612587	8	10.3349	5.94549	7	6.01205	3.95355	0.167301	11	6.26605	3.70337	28	3.63453	2.76087	0.266667	3	7.40521	6.81459	7	3.80321	3.32411
TD CD4% CD4 T cells	B-T	UNTR	CT	0.965191	12	1.76163	0.7716	28	3.25203	0.7105	0.317599	7	1.56174	0.3505	7	2.43976	0.7867	0.701358	9	1.79557	0.8331	25	2.53246	0.4038	0.833333	3	1.03567	1.0341	7	1.93691	0.713
EM DN% DN cell	B-T	UNTR	CT	0.965191	12	18.2515	13.5449	28	22.4288	15.6791	0.0530303	7	9.69871	8.6591	7	19.6239	16.4266	0.938916	9	16.1119	10.7951	25	20.6006	14.5137	1	3	13.3983	13.8173	7	18.5424	13.0914
IgG B cell count	Spike B	UNTR	CT	0.968908	12	5.51523	5.33018	32	5.61506	4.77678	1	8	9.29057	7.92736	7	7.89179	6.81151	0.450192	11	8.81879	5.13932	28	6.41184	4.05145	0.833333	3	7.30106	7.29823	7	5.79541	4.74385
EM CD4% CD4 T cells	B-T	UNTR	CT	1	12	7.63316	7.17975	28	7.55322	6.00695	0.901515	7	6.44494	6.1056	7	6.78019	6.3267	0.246479	9	8.18674	8.3213	25	6.79822	5.5555	0.666667	3	6.27837	6.1836	7	5.26387	4.7113
CXCR5+ CD4% T cells	B-T	UNTR	CT	1	12	10.3722	10.3787	28	10.6078	10.0678	0.382867	7	10.7632	11.3346	7	9.73567	9.6414	0.818122	9	11.122	10.9824	25	11.5206	10.9017	1	3	9.02317	7.3974	7	8.18966	8.0359
Sw mem B cell count	Spike B	UNTR	CT	1	12	11.7158	7.87524	32	11.068	10.3187	0.53582	8	21.6794	15.7397	7	15.6404	10.8571	0.507848	11	17.7149	9.19321	28	12.0349	9.27909	0.666667	3	16.3066	20.4136	7	10.6795	8.07425

## Sheet: FTYvsUNTR_BvsB
Trait	Panel	Group1	Group2	T3.p_value_wilcoxon	T3.Sample_size1	T3.Mean_Group1	T3.Median_Group1	T3.Sample_size2	T3.Mean_Group2	T3.Median_Group2	T0.p_value_wilcoxon	T0.Sample_size1	T0.Mean_Group1	T0.Median_Group1	T0.Sample_size2	T0.Mean_Group2	T0.Median_Group2	T1.p_value_wilcoxon	T1.Sample_size1	T1.Mean_Group1	T1.Median_Group1	T1.Sample_size2	T1.Mean_Group2	T1.Median_Group2	T2.p_value_wilcoxon	T2.Sample_size1	T2.Mean_Group1	T2.Median_Group1	T2.Sample_size2	T2.Mean_Group2	T2.Median_Group2
Naive CD4% live lymphocytes	B-T	FTY	UNTR	6.57424e-08	16	2.46287	0.7644	12	28.4621	26.9826	0.000621601	8	4.71915	1.61475	7	33.1029	34.3961	0.000660021	12	5.63273	0.6859	9	26.9937	26.6166	0.0043956	12	1.68272	0.8953	3	22.138	23.2994
Th2 count	B-T	FTY	UNTR	1.31485e-07	16	13.8963	7.55674	12	115.348	97.2749	0.0012432	8	22.6225	7.64458	7	145.339	142.843	0.000455891	12	30.4668	4.72626	9	131.438	111.099	0.0175824	12	10.0117	3.64178	3	59.1782	51.0955
Naive CD4% CD4 T cells	B-T	FTY	UNTR	1.31485e-07	16	9.38089	6.0653	12	50.5231	47.6444	0.0012432	8	14.0206	8.7042	7	53.701	53.7073	0.000660021	12	11.0153	3.8525	9	45.8696	46.2791	0.0043956	12	6.90055	5.50915	3	56.0969	57.9572
Naive CD4 T cell count	B-T	FTY	UNTR	2.6297e-07	16	4.10947	0.862977	12	86.0594	69.3102	0.0012432	8	13.6268	2.23888	7	116.957	122.988	0.000660021	12	17.9636	0.576595	9	95.409	96.4998	0.0043956	12	1.50507	1.0238	3	48.2557	46.0679
Sw mem B cell count	Spike B	FTY	UNTR	4.34617e-07	24	0.934053	0.717173	12	11.7158	7.87524	0.00177291	11	2.68522	1.50244	8	21.6794	15.7397	2.1389e-05	18	2.85069	1.2638	11	17.7149	9.19321	0.00175439	17	1.14163	0.809557	3	16.3066	20.4136
CD4 T cell count	B-T	FTY	UNTR	7.88909e-07	16	32.386	16.5565	12	175.958	142.801	0.0037296	8	46.8114	25.255	7	220.255	209.335	0.000455891	12	54.0516	15.4337	9	216.635	187.49	0.0307692	12	24.2138	14.2891	3	95.2277	69.8089
CD4% T cells	B-T	FTY	UNTR	7.88909e-07	16	21.3728	18.7353	12	57.1936	56.6983	0.0012432	8	24.2165	21.1435	7	60.711	64.4323	0.00243595	12	28.6756	24.0984	9	59.6606	59.8543	0.18022	12	21.7035	17.7257	3	40.2035	45.6261
Th2% live lymphocytes	B-T	FTY	UNTR	7.88909e-07	16	9.50719	5.21355	12	37.9484	37.1962	0.000621601	8	9.53047	6.10025	7	40.6197	40.5203	0.000660021	12	13.8978	6.55245	9	36.2244	36.9731	0.0307692	12	8.36685	6.8043	3	26.5261	29.9643
IgG B cell count	Spike B	FTY	UNTR	1.43967e-06	24	0.716573	0.533219	12	5.51523	5.33018	0.00359874	11	1.84864	0.852135	8	9.29057	7.92736	0.000295919	18	2.01409	1.11272	11	8.81879	5.13932	0.0192982	17	0.872736	0.554885	3	7.30106	7.29823
CM CD4 T cell count	B-T	FTY	UNTR	2.95841e-06	16	10.4936	6.97298	12	74.6562	65.6101	0.00932401	8	22.7398	7.51627	7	87.4995	87.7984	0.000455891	12	19.9254	5.31219	9	101.031	95.5019	0.0703297	12	7.30907	5.12123	3	40.9001	20.2633
B cell count	Spike B	FTY	UNTR	4.14484e-06	24	7.59061	5.55752	12	46.3347	39.6275	0.0327591	11	27.0956	10.4848	8	65.6603	45.9702	0.00219826	18	18.0189	10.1336	11	60.4066	38.2416	0.0403509	17	7.95058	6.35537	3	81.7243	111.327
IgA B cell count	Spike B	FTY	UNTR	4.14484e-06	24	0.366311	0.280171	12	4.96638	2.53971	0.00359874	11	1.07347	0.48816	8	10.3349	5.94549	0.000174377	18	1.07613	0.498812	11	6.26605	3.70337	0.00175439	17	0.464895	0.291262	3	7.40521	6.81459
CXCR5+ CD4 T cell count	B-T	FTY	UNTR	6.37702e-06	16	2.09796	0.830685	12	17.9832	17.1998	0.0037296	8	5.23604	1.00748	7	23.298	23.7273	0.000455891	12	4.22841	0.498727	9	23.7895	19.4952	0.0307692	12	0.926146	0.682744	3	10.35	4.9087
Th17 count	B-T	FTY	UNTR	9.1382e-06	16	4.06979	3.04174	12	22.3255	17.357	0.0205128	8	8.63206	3.63635	7	25.1499	30.1883	0.000938999	12	7.23934	2.82115	9	27.5805	24.0405	0.18022	12	3.45067	2.45624	3	14.2525	5.78344
Unsw mem B cell count	Spike B	FTY	UNTR	1.67232e-05	24	0.503522	0.326697	12	8.34762	6.24843	0.00359874	11	1.56061	1.26719	8	14.5893	9.83947	0.000235336	18	1.77144	0.777834	11	12.422	4.97862	0.00175439	17	0.566216	0.345664	3	15.0416	12.5358
CXCR5+ CD4% live lymphocytes	B-T	FTY	UNTR	1.78819e-05	16	1.23869	0.7329	12	6.02257	5.857	0.00590521	8	2.38925	1.40575	7	6.59856	7.3393	0.00180315	12	1.88579	0.69585	9	6.67996	6.5442	0.0483516	12	1.07679	0.5925	3	3.8367	3.2083
IgD B cell count	Spike B	FTY	UNTR	3.13771e-05	24	6.07638	3.82241	12	32.0086	29.2805	0.206001	11	23.2183	9.01423	8	39.6893	29.7039	0.00696494	18	13.9602	7.53056	11	39.4191	25.0549	0.145614	17	6.08837	4.56751	3	61.5383	86.2192
IgD- CD27- B cell count	Spike B	FTY	UNTR	3.13771e-05	24	0.580703	0.454876	12	2.54329	1.97067	0.0091027	11	1.1653	0.673171	8	4.20863	3.22835	0.00183656	18	1.19267	0.939843	11	3.40085	1.86471	0.0929825	17	0.710126	0.457992	3	3.63082	3.87808
CM CD4% live lymphocytes	B-T	FTY	UNTR	4.45076e-05	16	7.28267	5.2632	12	23.4531	21.4287	0.0205128	8	12.1323	11.2468	7	23.2231	22.8411	0.00130643	12	10.3877	7.04845	9	26.7918	28.3281	0.136264	12	8.03668	6.0881	3	15.3962	13.2438
EM CD4% CD4 T cells	B-T	FTY	UNTR	0.000101835	16	32.3456	20.6557	12	7.63316	7.17975	0.0037296	8	17.734	16.4846	7	6.44494	6.1056	0.00243595	12	31.5529	22.7428	9	8.18674	8.3213	0.0043956	12	29.8606	24.7178	3	6.27837	6.1836
Naive CD8% CD8 T cells	B-T	FTY	UNTR	0.000101835	16	23.3367	15.9464	12	60.1501	59.3397	0.0037296	8	28.2643	26.768	7	67.6513	72.748	0.00430034	12	28.7594	21.8898	9	58.7956	61.7329	0.0307692	12	22.4095	17.798	3	64.1209	79.3358
B cells% live lymphocytes	Spike B	FTY	UNTR	0.000168125	24	2.76886	2.4728	12	8.0089	8.41365	0.10865	11	7.0688	5.4336	8	15.5769	10.044	0.00311261	18	4.11097	3.5237	11	9.59216	9.2346	0.0280702	17	3.18518	2.2402	3	12.6168	14.4514
Th1Th17 count	B-T	FTY	UNTR	0.000169615	16	1.81979	1.1311	12	10.3539	8.39535	0.00932401	8	3.99909	2.07233	7	15.5377	13.4046	8.16521e-05	12	3.05015	1.58707	9	16.161	15.1277	0.101099	12	1.54417	1.3018	3	9.62305	5.02335
Naive CD8 T cell count	B-T	FTY	UNTR	0.000169615	16	3.8029	1.18753	12	17.3402	19.0901	0.0205128	8	8.29966	2.53521	7	23.8334	18.3557	0.00020413	12	4.53017	2.72378	9	18.7263	20.0726	0.294505	12	1.72917	1.03894	3	11.2064	1.8259
DN% live lymphocytes	B-T	FTY	UNTR	0.00021649	16	10.3305	8.866	12	2.79191	2.65475	0.00932401	8	11.9502	12.9513	7	2.4616	2.7412	0.00325928	12	10.522	7.27595	9	2.47139	2.0085	0.0175824	12	9.38202	8.16215	3	2.08627	1.1851
Naive B cell count	Spike B	FTY	UNTR	0.000382025	24	5.57233	3.25966	12	23.728	23.7375	0.442142	11	21.6844	8.50451	8	25.183	21.2644	0.0551208	18	12.2041	7.08716	11	26.8688	21.1945	0.257895	17	5.53262	4.04733	3	46.7453	63.954
Live lympho count	Spike B	FTY	UNTR	0.00052054	24	294.65	221.691	12	609.509	549.664	0.17737	11	342.438	317.859	8	691.826	583.905	0.0310838	18	377.936	371.258	11	633.51	483.881	0.145614	17	265.127	232.683	3	552.238	584.143
Th2% CD4 T cells	B-T	FTY	UNTR	0.00123425	16	38.8964	34.5651	12	66.3905	64.3748	0.0021756	8	32.2602	29.3265	7	66.2158	67.4976	0.00180315	12	35.6845	31.4134	9	61.1012	60.8145	0.00879121	12	32.6261	31.524	3	67.4989	72.2769
TD CD8% CD8 T cells	B-T	FTY	UNTR	0.00123425	16	38.3721	39.5997	12	11.72	4.90545	0.013986	8	40.2511	47.4355	7	10.1919	0.9534	0.00562039	12	43.9894	51.7394	9	12.0302	4.7158	0.101099	12	38.8556	40.6322	3	14.4074	2.214
CXCR5+ CD4% T cells	B-T	FTY	UNTR	0.00149926	16	5.47909	3.3368	12	10.3722	10.3787	0.231857	8	7.90714	6.19565	7	10.7632	11.3346	0.00180315	12	5.67889	4.25365	9	11.122	10.9824	0.0703297	12	5.2344	4.39495	3	9.02317	7.3974
Th17% live lymphocytes	B-T	FTY	UNTR	0.00181226	16	3.16406	2.49325	12	6.95445	7.39525	0.280963	8	4.99625	4.44235	7	6.59394	5.6928	0.027823	12	4.29337	3.99795	9	7.30749	7.8857	0.734066	12	3.92983	3.4258	3	5.193	3.78
TD CD4% CD4 T cells	B-T	FTY	UNTR	0.00218173	16	19.0725	6.05515	12	1.76163	0.7716	0.0400932	8	15.406	2.60355	7	1.56174	0.3505	0.0338652	12	15.3926	5.1324	9	1.79557	0.8331	0.101099	12	17.9541	7.51965	3	1.03567	1.0341
Th1Th17% live lymphocytes	B-T	FTY	UNTR	0.0043962	16	1.29504	0.81895	12	3.1585	3.08225	0.120591	8	2.4997	1.9378	7	3.97991	4.0611	0.000455891	12	1.92818	1.484	9	4.39524	4.5162	0.294505	12	1.8574	1.22555	3	3.50777	3.2832
Th1 count	B-T	FTY	UNTR	0.00609899	16	12.6002	3.81519	12	27.9306	25.864	0.0289044	8	11.5577	7.37225	7	34.2289	22.8993	0.000660021	12	13.2953	6.91246	9	41.4558	45.5625	0.364835	12	9.20726	4.98917	3	12.1739	7.90658
IgA B% B cells	Spike B	FTY	UNTR	0.028951	24	5.63957	5.47725	12	10.4295	8.56735	0.00680056	11	5.07795	3.8479	8	13.06	11.2404	0.00126571	18	5.78461	4.27535	11	12.1892	11.1871	0.0929825	17	6.18818	4.3893	3	16.6196	11.119
Unsw mem% B cells	Spike B	FTY	UNTR	0.0345924	24	8.0246	6.5767	12	16.3406	13.6889	0.0157445	11	8.44335	6.2084	8	21.2701	23.4418	0.00368301	18	8.86768	7.12025	11	18.4711	20.425	0.0122807	17	7.07815	8.2278	3	19.5062	22.7971
Sw mem% B cells	Spike B	FTY	UNTR	0.0377369	24	16.0671	14.4235	12	26.5336	23.6578	0.00177291	11	13.88	9.8186	8	31.7969	26.1557	0.000460094	18	15.5315	15.216	11	32.5336	28.1822	0.145614	17	16.5868	13.4553	3	29.9862	19.0185
Naive B% B cells	Spike B	FTY	UNTR	0.0377369	24	66.3704	69.6887	12	50.908	51.8374	0.00680056	11	69.1465	77.9549	8	39.1069	44.0488	0.00311261	18	65.3815	68.7062	11	41.5246	45.747	0.0929825	17	66.6537	72.3061	3	45.9353	51.2603
CD8 T cell count	B-T	FTY	UNTR	0.0529937	16	17.5197	11.6412	12	29.3301	28.2167	0.189277	8	24.2691	13.984	7	35.0309	34.4406	0.00130643	12	14.1857	12.7169	9	32.656	28.4793	0.945055	12	11.7955	9.5747	3	14.5926	5.98227
EM CD8% CD8 T cells	B-T	FTY	UNTR	0.0529937	16	13.2981	8.92295	12	6.91602	3.348	0.0289044	8	8.86199	9.20985	7	2.76151	2.1601	0.601599	12	6.30293	6.21805	9	6.69126	3.202	0.448352	12	7.44642	6.7384	3	4.40643	3.5055
Th1% CD4 T cells	B-T	FTY	UNTR	0.0592529	16	33.406	27.7904	12	16.1362	15.2256	0.280963	8	28.7914	21.6213	7	16.5349	17.511	0.14794	12	32.8168	25.0135	9	19.6588	18.7792	0.232967	12	31.8163	26.7819	3	12.2948	12.1819
IgD- CD27- B% B cells	Spike B	FTY	UNTR	0.0839677	24	9.53785	6.90025	12	6.21783	4.9837	0.599878	11	8.53008	5.1237	8	7.82601	6.9525	0.362845	18	10.2193	6.5198	11	7.47078	4.8866	0.145614	17	9.68142	7.958	3	4.5723	4.9733
Naive DN% DN	B-T	FTY	UNTR	0.0999036	16	13.0503	6.07615	12	18.0275	14.2614	0.53582	8	19.3007	14.0098	7	22.2671	13.8837	0.169421	12	17.5548	8.70125	9	22.2403	22.7166	0.294505	12	13.6766	5.8977	3	22.73	28.4801
EM CD4 T cell count	B-T	FTY	UNTR	0.110141	16	8.5938	4.81616	12	12.3664	10.7558	0.231857	8	5.95924	4.77324	7	13.1714	8.726	0.00325928	12	7.36012	7.3516	9	16.7372	18.9487	1	12	5.66511	3.29297	3	5.55183	2.75584
Th1% live lymphocytes	B-T	FTY	UNTR	0.121161	16	7.40653	6.26865	12	9.13234	8.9086	0.280963	8	7.19006	5.7595	7	9.51749	10.4765	0.0490729	12	8.55624	7.45345	9	11.7335	9.8553	0.536264	12	7.54942	7.4973	3	4.9766	5.1676
CM CD8 T cell count	B-T	FTY	UNTR	0.159205	16	3.94564	2.59296	12	6.02028	5.21323	0.280963	8	6.39133	3.31819	7	6.73604	5.40613	0.00325928	12	3.07551	2.78021	9	7.00805	5.75693	0.734066	12	3.01753	2.63305	3	1.97636	1.4761
IgD B% B cells	Spike B	FTY	UNTR	0.187784	24	74.388	77.296	12	67.1961	71.7417	0.0203488	11	77.4951	85.2446	8	60.1139	60.7869	0.0124979	18	74.1979	75.5966	11	60.001	66.4335	0.257895	17	73.7066	81.3715	3	65.1437	75.7944
DN cell count	B-T	FTY	UNTR	0.20531	16	13.9896	9.69564	12	8.42227	7.72514	0.0400932	8	13.0204	10.476	7	7.52645	5.68641	0.917007	12	12.8985	9.79248	9	8.70681	9.00189	0.364835	12	7.89428	6.779	3	5.95208	1.81316
TD CD8 cell count	B-T	FTY	UNTR	0.28029	16	7.58588	3.19009	12	4.51611	0.706361	0.280963	8	6.94946	3.00234	7	3.54725	0.471313	0.601599	12	5.64391	4.17154	9	4.85114	1.48374	0.232967	12	5.84454	4.49718	3	0.904615	0.252179
IgG B% B cells	Spike B	FTY	UNTR	0.295062	24	12.3659	9.86345	12	14.1738	13.1585	0.12884	11	11.9454	7.5986	8	15.4578	15.0275	0.25643	18	13.415	13.1068	11	16.0211	15.0719	1	17	12.9509	10.4712	3	10.6985	10.6199
Th17% CD4 T cells	B-T	FTY	UNTR	0.347034	16	20.6685	14.0736	12	11.8823	12.2407	0.0400932	8	26.969	23.5994	7	10.6703	10.2193	0.277318	12	21.9558	15.6017	9	11.9689	11.7742	0.232967	12	24.8227	23.8255	3	12.3107	10.8076
EM DN cell count	B-T	FTY	UNTR	0.347034	16	2.8224	1.45702	12	1.20101	0.967867	0.0721057	8	2.78632	1.15341	7	0.717591	0.586075	0.917007	12	1.47544	1.0722	9	1.18281	1.02902	0.536264	12	1.1997	0.829243	3	0.884551	0.250531
TD DN cell count	B-T	FTY	UNTR	0.347034	16	3.3684	1.41958	12	1.47463	0.640267	0.280963	8	2.61219	2.13054	7	1.30723	0.715902	0.651053	12	3.33785	0.805177	9	1.39707	0.639766	0.18022	12	1.41262	0.532368	3	0.243677	0.237792
TD CD4% live lymphocytes	B-T	FTY	UNTR	0.37129	16	5.74404	0.5939	12	0.912692	0.4332	0.463403	8	3.48646	0.6118	7	0.780129	0.2392	0.601599	12	5.11262	0.7206	9	1.01731	0.4987	0.632967	12	6.45837	1.5092	3	0.334767	0.415
Th1Th17% CD4 T cells	B-T	FTY	UNTR	0.449918	16	7.02918	6.61235	12	5.59103	5.5083	0.120591	8	11.9794	11.1412	7	6.57894	6.4847	0.807805	12	9.54283	8.1723	9	7.27119	7.2141	0.632967	12	10.735	12.1599	3	7.89563	7.1959
CM DN count	B-T	FTY	UNTR	0.47802	16	5.874	4.33729	12	4.24264	3.59805	1	8	4.86627	3.7226	7	4.00794	3.6537	0.702086	12	4.69515	5.99013	9	4.32044	3.60046	0.448352	12	4.0833	3.24738	3	3.17196	0.730361
CM CD8% CD8 T cells	B-T	FTY	UNTR	0.599074	16	24.9931	20.5691	12	21.2139	17.987	0.612587	8	22.6226	16.3861	7	19.3953	14.2562	0.422107	12	20.9483	15.6189	9	22.4829	19.4619	0.294505	12	31.2884	20.7632	3	17.0652	14.9446
CD8% live lymphocytes	B-T	FTY	UNTR	0.664224	16	10.7631	12.0456	12	9.82166	8.9347	0.866511	8	12.828	14.0415	7	11.8193	13.7309	0.862069	12	12.7537	9.8	9	10.0266	8.3009	0.448352	12	12.7134	9.3522	3	5.75267	6.141
TD DN% DN cells	B-T	FTY	UNTR	0.697781	16	24.3074	19.1982	12	17.7615	14.9253	0.463403	8	22.302	19.1592	7	14.3112	12.5897	0.917007	12	21.6157	11.1605	9	15.9741	18.8143	0.734066	12	18.4721	10.029	3	7.98207	8.0769
TD CD4 T cell count	B-T	FTY	UNTR	0.731925	16	9.18913	0.813235	12	2.87624	1.25073	1	8	4.48555	1.26167	7	2.62739	0.98716	0.702086	12	8.80245	1.59223	9	3.45801	1.42491	0.734066	12	9.73459	0.981323	3	0.520007	0.433896
CM DN% DN cells	B-T	FTY	UNTR	0.731925	16	43.3728	45.4278	12	45.9594	49.3402	0.189277	8	38.0748	32.3792	7	53.723	52.3998	0.972272	12	44.9345	50.1328	9	45.6736	51.4439	0.945055	12	51.7832	51.4124	3	55.8896	53.5416
Naive DN T cell count	B-T	FTY	UNTR	0.766584	16	1.92475	0.689601	12	1.50399	0.955844	0.53582	8	2.75566	2.00247	7	1.49369	0.995159	0.277318	12	3.39009	0.573153	9	1.8065	1.39393	0.83956	12	1.19865	0.341248	3	1.6519	0.59448
CM CD4% CD4 T cells	B-T	FTY	UNTR	0.873052	16	39.201	34.0785	12	40.0821	38.5488	0.120591	8	52.8394	60.907	7	38.2923	37.5836	0.917007	12	42.0392	39.1913	9	44.1481	42.7416	0.632967	12	45.2846	49.9256	3	36.5891	31.4897
EM DN% DN cell	B-T	FTY	UNTR	0.873052	16	19.2695	13.3981	12	18.2515	13.5449	0.396892	8	20.3226	14.2281	7	9.69871	8.6591	0.702086	12	15.895	10.1327	9	16.1119	10.7951	0.536264	12	16.068	10.7309	3	13.3983	13.8173
EM CD8 T cell count	B-T	FTY	UNTR	0.909139	16	2.18529	1.06627	12	1.45349	1.02027	0.53582	8	2.6286	1.75378	7	0.914252	0.730739	0.0692818	12	0.93609	0.649167	9	2.07043	0.977281	0.734066	12	1.20425	0.745918	3	0.505301	0.407966
EM CD4% live lymphocytes	B-T	FTY	UNTR	0.98179	16	5.88323	4.3639	12	4.36579	3.534	0.866511	8	3.87854	3.34755	7	3.60489	3.6299	0.972272	12	7.54254	4.68345	9	4.85776	4.42	0.136264	12	5.52575	4.535	3	2.33447	1.9531

## Sheet: DMFvsUNTR_BvsB
Trait	Panel	Group1	Group2	T3.p_value_wilcoxon	T3.Sample_size1	T3.Mean_Group1	T3.Median_Group1	T3.Sample_size2	T3.Mean_Group2	T3.Median_Group2	T0.p_value_wilcoxon	T0.Sample_size1	T0.Mean_Group1	T0.Median_Group1	T0.Sample_size2	T0.Mean_Group2	T0.Median_Group2	T1.p_value_wilcoxon	T1.Sample_size1	T1.Mean_Group1	T1.Median_Group1	T1.Sample_size2	T1.Mean_Group2	T1.Median_Group2	T2.p_value_wilcoxon	T2.Sample_size1	T2.Mean_Group1	T2.Median_Group1	T2.Sample_size2	T2.Mean_Group2	T2.Median_Group2
EM CD4 T cell count	B-T	DMF	UNTR	0.00156059	22	4.80075	4.11983	12	12.3664	10.7558	0.0674923	13	6.74699	3.7294	7	13.1714	8.726	0.000405352	15	6.66623	4.91128	9	16.7372	18.9487	0.632967	12	7.27296	5.53251	3	5.55183	2.75584
CM CD8% CD8 T cells	B-T	DMF	UNTR	0.00180224	22	10.6122	9.93455	12	21.2139	17.987	0.134804	13	12.2297	7.8125	7	19.3953	14.2562	0.0211747	15	13.8198	11.6744	9	22.4829	19.4619	0.536264	12	14.7571	11.4657	3	17.0652	14.9446
Th1% CD4 T cells	B-T	DMF	UNTR	0.00238625	22	10.0931	9.3376	12	16.1362	15.2256	0.0674923	13	10.4643	9.8185	7	16.5349	17.511	0.00128336	15	12.1636	12.0404	9	19.6588	18.7792	0.632967	12	11.2644	10.9331	3	12.2948	12.1819
CM CD8 T cell count	B-T	DMF	UNTR	0.00462698	22	2.67036	0.958422	12	6.02028	5.21323	0.0236068	13	2.63081	0.875761	7	6.73604	5.40613	0.00825542	15	2.78523	1.20147	9	7.00805	5.75693	0.945055	12	3.02125	1.87246	3	1.97636	1.4761
Th1% live lymphocytes	B-T	DMF	UNTR	0.00671191	22	5.96099	6.2268	12	9.13234	8.9086	0.055676	13	6.54258	5.6553	7	9.51749	10.4765	0.00435027	15	7.67219	7.8683	9	11.7335	9.8553	0.294505	12	7.48878	7.928	3	4.9766	5.1676
EM CD8 T cell count	B-T	DMF	UNTR	0.00671191	22	0.970042	0.226318	12	1.45349	1.02027	0.15743	13	1.08118	0.241205	7	0.914252	0.730739	0.00671203	15	0.748611	0.186661	9	2.07043	0.977281	0.83956	12	1.00566	0.4128	3	0.505301	0.407966
EM CD4% CD4 T cells	B-T	DMF	UNTR	0.00756755	22	3.6796	2.5176	12	7.63316	7.17975	0.350697	13	4.30578	4.446	7	6.44494	6.1056	0.00346462	15	3.94665	4.5182	9	8.18674	8.3213	0.136264	12	3.7232	2.5701	3	6.27837	6.1836
EM CD4% live lymphocytes	B-T	DMF	UNTR	0.0119991	22	2.01197	1.6237	12	4.36579	3.534	0.311378	13	2.61689	2.4354	7	3.60489	3.6299	0.00542408	15	2.47674	2.5016	9	4.85776	4.42	0.536264	12	2.42408	1.7422	3	2.33447	1.9531
Sw mem% B cells	Spike B	DMF	UNTR	0.0127245	23	15.1447	13.6613	12	26.5336	23.6578	0.0185246	19	18.3416	17.5554	8	31.7969	26.1557	0.00527147	19	16.2412	16.0656	11	32.5336	28.1822	0.415789	17	19.7289	17.7868	3	29.9862	19.0185
Th2% CD4 T cells	B-T	DMF	UNTR	0.0149442	22	77.2078	83.1077	12	66.3905	64.3748	0.15743	13	74.2358	76.6035	7	66.2158	67.4976	0.0211747	15	71.1541	73.5739	9	61.1012	60.8145	0.294505	12	76.553	77.9622	3	67.4989	72.2769
IgD B% B cells	Spike B	DMF	UNTR	0.0156941	23	80.9381	82.9875	12	67.1961	71.7417	0.0112465	19	76.5198	77.8074	8	60.1139	60.7869	0.00141032	19	80.1238	78.6848	11	60.001	66.4335	0.478947	17	76.0278	79.5934	3	65.1437	75.7944
Th1 count	B-T	DMF	UNTR	0.0166338	22	15.8266	13.0636	12	27.9306	25.864	0.0674923	13	16.6062	10.774	7	34.2289	22.8993	0.00128336	15	20.6244	19.0577	9	41.4558	45.5625	0.364835	12	22.9368	21.3454	3	12.1739	7.90658
TD CD4 T cell count	B-T	DMF	UNTR	0.0184822	22	0.655288	0.594652	12	2.87624	1.25073	0.392879	13	1.32538	0.571471	7	2.62739	0.98716	0.00825542	15	0.67247	0.609286	9	3.45801	1.42491	0.632967	12	0.782399	0.674612	3	0.520007	0.433896
TD CD4% CD4 T cells	B-T	DMF	UNTR	0.0205013	22	0.941927	0.3523	12	1.76163	0.7716	1	13	1.00495	0.784	7	1.56174	0.3505	0.0251472	15	0.403327	0.3735	9	1.79557	0.8331	0.232967	12	0.339875	0.32195	3	1.03567	1.0341
IgG B% B cells	Spike B	DMF	UNTR	0.0212403	23	8.42237	5.8751	12	14.1738	13.1585	0.0844431	19	10.8661	9.5977	8	15.4578	15.0275	0.00818949	19	8.87408	8.5039	11	16.0211	15.0719	0.689474	17	10.2023	8.484	3	10.6985	10.6199
Naive B% B cells	Spike B	DMF	UNTR	0.0234215	23	70.961	76.1951	12	50.908	51.8374	0.00943572	19	64.718	63.8246	8	39.1069	44.0488	0.00329949	19	68.5439	67.685	11	41.5246	45.747	0.257895	17	65.2074	73.6761	3	45.9353	51.2603
TD CD4% live lymphocytes	B-T	DMF	UNTR	0.0305294	22	0.586473	0.2182	12	0.912692	0.4332	1	13	0.638954	0.4579	7	0.780129	0.2392	0.0475838	15	0.256793	0.1951	9	1.01731	0.4987	0.232967	12	0.228767	0.23235	3	0.334767	0.415
Naive CD8% CD8 T cells	B-T	DMF	UNTR	0.0305294	22	76.6806	80.2746	12	60.1501	59.3397	0.437797	13	76.4691	71.5278	7	67.6513	72.748	0.0211747	15	75.6862	74.213	9	58.7956	61.7329	0.83956	12	71.9743	74.7428	3	64.1209	79.3358
Th1Th17 count	B-T	DMF	UNTR	0.0335898	22	5.08064	2.61128	12	10.3539	8.39535	0.0968008	13	7.65947	4.9228	7	15.5377	13.4046	0.0731883	15	9.11857	6.57929	9	16.161	15.1277	1	12	7.99542	4.52926	3	9.62305	5.02335
IgA B% B cells	Spike B	DMF	UNTR	0.037338	23	5.38165	3.8356	12	10.4295	8.56735	0.0511983	19	6.83757	5.9298	8	13.06	11.2404	0.00452389	19	5.86463	5.3807	11	12.1892	11.1871	0.178947	17	7.23231	4.6114	3	16.6196	11.119
IgD- CD27- B% B cells	Spike B	DMF	UNTR	0.0408102	23	4.08888	3.2498	12	6.21783	4.9837	0.118783	19	5.28106	4.5586	8	7.82601	6.9525	0.0123951	19	3.74288	3.4605	11	7.47078	4.8866	1	17	4.71869	3.7069	3	4.5723	4.9733
Th1Th17% CD4 T cells	B-T	DMF	UNTR	0.0443257	22	3.67714	1.6475	12	5.59103	5.5083	0.210604	13	5.08817	3.5883	7	6.57894	6.4847	0.215228	15	5.37725	3.923	9	7.27119	7.2141	0.136264	12	3.83339	3.03695	3	7.89563	7.1959
Th1Th17% live lymphocytes	B-T	DMF	UNTR	0.0443257	22	1.99804	1.00175	12	3.1585	3.08225	0.241357	13	3.26798	1.9521	7	3.97991	4.0611	0.193693	15	3.45932	2.6933	9	4.39524	4.5162	0.448352	12	2.55412	1.99135	3	3.50777	3.2832
Th17% CD4 T cells	B-T	DMF	UNTR	0.0484717	22	9.0219	7.58305	12	11.8823	12.2407	0.757301	13	10.2117	9.6864	7	10.6703	10.2193	0.193693	15	11.305	8.3536	9	11.9689	11.7742	0.294505	12	8.34926	8.27625	3	12.3107	10.8076
Naive CD4% CD4 T cells	B-T	DMF	UNTR	0.0484717	22	62.7227	66.1681	12	50.5231	47.6444	0.642647	13	58.4341	57.4474	7	53.701	53.7073	0.034923	15	58.3583	61.8228	9	45.8696	46.2791	0.364835	12	64.602	68.3744	3	56.0969	57.9572
CM DN count	B-T	DMF	UNTR	0.0484717	22	2.15975	1.13809	12	4.24264	3.59805	0.00242518	13	1.56769	1.14798	7	4.00794	3.6537	0.040858	15	1.94707	1.45728	9	4.32044	3.60046	0.945055	12	2.87493	1.2019	3	3.17196	0.730361
Th2% live lymphocytes	B-T	DMF	UNTR	0.0529276	22	46.4665	49.8282	12	37.9484	37.1962	0.535552	13	46.1566	43.8282	7	40.6197	40.5203	0.034923	15	43.6119	41.9575	9	36.2244	36.9731	0.0043956	12	50.2749	52.1358	3	26.5261	29.9643
CD8 T cell count	B-T	DMF	UNTR	0.0628305	22	21.7131	11.84	12	29.3301	28.2167	0.0236068	13	21.9236	13.0511	7	35.0309	34.4406	0.0475838	15	21.1019	7.9204	9	32.656	28.4793	0.632967	12	23.1216	15.1571	3	14.5926	5.98227
Naive CD4% live lymphocytes	B-T	DMF	UNTR	0.0741621	22	38.052	36.8726	12	28.4621	26.9826	0.816796	13	36.7788	34.7122	7	33.1029	34.3961	0.0211747	15	35.4403	35.222	9	26.9937	26.6166	0.0483516	12	42.5681	44.9081	3	22.138	23.2994
EM DN% DN cell	B-T	DMF	UNTR	0.101627	22	26.0883	20.2006	12	18.2515	13.5449	0.00846233	13	26.9461	17.6364	7	9.69871	8.6591	0.0211747	15	23.434	21.3526	9	16.1119	10.7951	0.101099	12	24.5286	20.9809	3	13.3983	13.8173
Th17% live lymphocytes	B-T	DMF	UNTR	0.109587	22	5.20643	4.69705	12	6.95445	7.39525	0.757301	13	6.3153	6.1038	7	6.59394	5.6928	0.238355	15	7.35074	5.5775	9	7.30749	7.8857	0.83956	12	5.41695	5.94375	3	5.193	3.78
CM CD4% CD4 T cells	B-T	DMF	UNTR	0.126927	22	32.6557	30.3221	12	40.0821	38.5488	0.642647	13	36.2551	35.3913	7	38.2923	37.5836	0.138271	15	37.2917	32.4648	9	44.1481	42.7416	0.536264	12	31.335	28.4892	3	36.5891	31.4897
Sw mem B cell count	Spike B	DMF	UNTR	0.132034	23	6.95825	4.9579	12	11.7158	7.87524	0.259602	19	10.7529	9.52005	8	21.6794	15.7397	0.611094	19	16.4857	10.2188	11	17.7149	9.19321	0.145614	17	8.11659	5.07636	3	16.3066	20.4136
Unsw mem% B cells	Spike B	DMF	UNTR	0.132034	23	9.80547	7.1989	12	16.3406	13.6889	0.0216776	19	11.6593	11.1682	8	21.2701	23.4418	0.0417234	19	11.472	9.8501	11	18.4711	20.425	0.145614	17	10.3451	5.9033	3	19.5062	22.7971
Th17 count	B-T	DMF	UNTR	0.146258	22	13.8865	10.9149	12	22.3255	17.357	0.241357	13	16.3856	9.53141	7	25.1499	30.1883	0.0731883	15	18.5207	13.3789	9	27.5805	24.0405	0.734066	12	17.315	17.0608	3	14.2525	5.78344
CD8% live lymphocytes	B-T	DMF	UNTR	0.146258	22	7.30946	5.5522	12	9.82166	8.9347	0.0968008	13	7.93755	5.716	7	11.8193	13.7309	0.263112	15	7.74567	5.4453	9	10.0266	8.3009	1	12	6.68024	6.0928	3	5.75267	6.141
DN cell count	B-T	DMF	UNTR	0.156704	22	7.52543	4.42401	12	8.42227	7.72514	0.0144737	13	7.5015	2.83509	7	7.52645	5.68641	0.0636786	15	4.86162	4.3004	9	8.70681	9.00189	0.83956	12	6.2029	3.31455	3	5.95208	1.81316
IgG B cell count	Spike B	DMF	UNTR	0.16149	23	4.04868	2.60414	12	5.51523	5.33018	0.197658	19	6.77378	4.32923	8	9.29057	7.92736	0.766961	19	9.0598	5.32176	11	8.81879	5.13932	0.415789	17	4.63431	2.06407	3	7.30106	7.29823
Naive CD8 T cell count	B-T	DMF	UNTR	0.179223	22	15.8143	9.6349	12	17.3402	19.0901	0.0455624	13	15.3923	9.00052	7	23.8334	18.3557	0.173719	15	15.6152	6.6598	9	18.7263	20.0726	0.945055	12	16.6174	11.5098	3	11.2064	1.8259
Naive B cell count	Spike B	DMF	UNTR	0.183633	23	46.724	31.6453	12	23.728	23.7375	0.118783	19	52.727	34.4837	8	25.183	21.2644	0.00329949	19	62.1141	62.1161	11	26.8688	21.1945	0.615789	17	34.2899	28.676	3	46.7453	63.954
CM CD4 T cell count	B-T	DMF	UNTR	0.191317	22	49.4097	35.6977	12	74.6562	65.6101	0.114628	13	53.5873	31.334	7	87.4995	87.7984	0.040858	15	60.5704	52.7958	9	101.031	95.5019	0.364835	12	64.4615	62.9816	3	40.9001	20.2633
CM CD4% live lymphocytes	B-T	DMF	UNTR	0.191317	22	18.9815	16.1826	12	23.4531	21.4287	0.757301	13	22.2478	20.3848	7	23.2231	22.8411	0.317547	15	23.9203	17.9722	9	26.7918	28.3281	0.536264	12	20.5139	20.3357	3	15.3962	13.2438
TD DN cell count	B-T	DMF	UNTR	0.191317	22	0.809804	0.306794	12	1.47463	0.640267	0.0186017	13	0.539602	0.125326	7	1.30723	0.715902	0.215228	15	0.869723	0.467515	9	1.39707	0.639766	0.536264	12	0.881782	0.303151	3	0.243677	0.237792
EM CD8% CD8 T cells	B-T	DMF	UNTR	0.191317	22	4.64313	2.79155	12	6.91602	3.348	1	13	3.58425	1.8482	7	2.76151	2.1601	0.193693	15	3.84047	2.6236	9	6.69126	3.202	0.734066	12	5.80822	3.03285	3	4.40643	3.5055
B cells% live lymphocytes	Spike B	DMF	UNTR	0.248317	23	10.7004	9.249	12	8.0089	8.41365	0.307354	19	13.9964	12.1852	8	15.5769	10.044	0.046502	19	12.8808	12.6844	11	9.59216	9.2346	0.415789	17	8.67529	7.8691	3	12.6168	14.4514
TD CD8 cell count	B-T	DMF	UNTR	0.260516	22	2.25841	0.437811	12	4.51611	0.706361	0.392879	13	2.81923	0.252216	7	3.54725	0.471313	0.0837764	15	1.95286	0.259567	9	4.85114	1.48374	0.632967	12	2.47734	0.433193	3	0.904615	0.252179
IgA B cell count	Spike B	DMF	UNTR	0.262909	23	2.41714	2.58429	12	4.96638	2.53971	0.106339	19	3.69718	2.84	8	10.3349	5.94549	0.703095	19	5.48653	3.42243	11	6.26605	3.70337	0.0403509	17	2.80139	2.09313	3	7.40521	6.81459
IgD B cell count	Spike B	DMF	UNTR	0.278064	23	51.8112	39.5786	12	32.0086	29.2805	0.282818	19	60.5962	39.7489	8	39.6893	29.7039	0.00612382	19	74.6752	75.6313	11	39.4191	25.0549	0.478947	17	39.2986	35.7021	3	61.5383	86.2192
CXCR5+ CD4 T cell count	B-T	DMF	UNTR	0.292389	22	15.6404	12.7793	12	17.9832	17.1998	0.182688	13	15.9939	10.904	7	23.298	23.7273	0.155259	15	18.9301	16.7675	9	23.7895	19.4952	0.364835	12	17.7085	17.7506	3	10.35	4.9087
Unsw mem B cell count	Spike B	DMF	UNTR	0.293785	23	4.98538	3.11524	12	8.34762	6.24843	0.132274	19	7.75828	4.68333	8	14.5893	9.83947	0.932552	19	12.5688	5.42189	11	12.422	4.97862	0.178947	17	4.81262	2.56208	3	15.0416	12.5358
CXCR5+ CD4% T cells	B-T	DMF	UNTR	0.309238	22	9.9522	9.43495	12	10.3722	10.3787	1	13	11.2869	10.7025	7	10.7632	11.3346	0.815253	15	11.6268	10.1905	9	11.122	10.9824	0.945055	12	8.83113	9.3662	3	9.02317	7.3974
CM DN% DN cells	B-T	DMF	UNTR	0.309238	22	38.731	43.0426	12	45.9594	49.3402	0.0455624	13	38.9024	43.7984	7	53.723	52.3998	0.215228	15	39.9057	43.8424	9	45.6736	51.4439	0.232967	12	41.3831	39.9019	3	55.8896	53.5416
Naive DN T cell count	B-T	DMF	UNTR	0.363437	22	0.85396	0.673174	12	1.50399	0.955844	0.0674923	13	0.832049	0.589408	7	1.49369	0.995159	0.138271	15	0.898803	0.808845	9	1.8065	1.39393	1	12	1.02137	0.623421	3	1.6519	0.59448
IgD- CD27- B cell count	Spike B	DMF	UNTR	0.380873	23	1.99443	1.38939	12	2.54329	1.97067	0.658269	19	3.4347	2.2051	8	4.20863	3.22835	0.832396	19	3.65407	2.23308	11	3.40085	1.86471	0.545614	17	2.14726	1.83119	3	3.63082	3.87808
TD DN% DN cells	B-T	DMF	UNTR	0.402577	22	15.4254	8.68015	12	17.7615	14.9253	0.437797	13	9.72129	7.1019	7	14.3112	12.5897	0.411483	15	14.427	10.596	9	15.9741	18.8143	0.536264	12	14.4897	10.1079	3	7.98207	8.0769
CD4% T cells	B-T	DMF	UNTR	0.423031	22	59.6319	61.6181	12	57.1936	56.6983	0.816796	13	62.2825	62.6949	7	60.711	64.4323	0.519483	15	62.0941	61.9005	9	59.6606	59.8543	0.0043956	12	65.7348	64.7231	3	40.2035	45.6261
DN% live lymphocytes	B-T	DMF	UNTR	0.423031	22	3.20146	1.76465	12	2.79191	2.65475	0.114628	13	2.88748	1.4722	7	2.4616	2.7412	0.193693	15	1.70825	1.3823	9	2.47139	2.0085	0.83956	12	1.68297	1.31375	3	2.08627	1.1851
Naive DN% DN	B-T	DMF	UNTR	0.465661	22	19.7553	19.6863	12	18.0275	14.2614	0.535552	13	24.4302	22.9665	7	22.2671	13.8837	0.860912	15	22.2332	21.9154	9	22.2403	22.7166	0.536264	12	19.5986	17.3927	3	22.73	28.4801
B cell count	Spike B	DMF	UNTR	0.525696	23	60.6621	44.1111	12	46.3347	39.6275	0.735332	19	74.6729	70.9539	8	65.6603	45.9702	0.0333644	19	94.8227	83.7607	11	60.4066	38.2416	0.415789	17	49.3664	50.7285	3	81.7243	111.327
Naive CD4 T cell count	B-T	DMF	UNTR	0.557437	22	102.113	88.1196	12	86.0594	69.3102	0.350697	13	89.0365	77.1665	7	116.957	122.988	0.953436	15	97.6157	91.2233	9	95.409	96.4998	0.136264	12	141.68	141.985	3	48.2557	46.0679
CXCR5+ CD4% live lymphocytes	B-T	DMF	UNTR	0.557437	22	5.72215	5.70785	12	6.02257	5.857	1	13	6.87052	6.3131	7	6.59856	7.3393	1	15	7.29237	6.0982	9	6.67996	6.5442	0.448352	12	5.73955	6.07705	3	3.8367	3.2083
Th2 count	B-T	DMF	UNTR	0.631431	22	122.185	109.003	12	115.348	97.2749	0.274923	13	110.045	99.937	7	145.339	142.843	0.598522	15	117.261	123.354	9	131.438	111.099	0.101099	12	165.949	161.489	3	59.1782	51.0955
Live lympho count	Spike B	DMF	UNTR	0.643617	23	540.876	504.505	12	609.509	549.664	0.696434	19	528.772	573.361	8	691.826	583.905	0.497279	19	775.219	671.971	11	633.51	483.881	1	17	560.829	645.033	3	552.238	584.143
CD4 T cell count	B-T	DMF	UNTR	0.656965	22	156.979	139.569	12	175.958	142.801	0.15743	13	150.696	135.559	7	220.255	209.335	0.155259	15	165.525	166.466	9	216.635	187.49	0.136264	12	214.196	201.962	3	95.2277	69.8089
EM DN cell count	B-T	DMF	UNTR	0.709191	22	3.70191	0.773468	12	1.20101	0.967867	0.699174	13	4.56216	0.556359	7	0.717591	0.586075	0.815253	15	1.14602	0.927609	9	1.18281	1.02902	0.536264	12	1.42481	1.08254	3	0.884551	0.250531
TD CD8% CD8 T cells	B-T	DMF	UNTR	0.901127	22	8.06403	3.8513	12	11.72	4.90545	0.699174	13	7.71688	1.6335	7	10.1919	0.9534	0.558351	15	6.6536	4.2086	9	12.0302	4.7158	0.632967	12	7.46035	4.3959	3	14.4074	2.214

## Sheet: NATvsUNTR_BvsB
Trait	Panel	Group1	Group2	T3.p_value_wilcoxon	T3.Sample_size1	T3.Mean_Group1	T3.Median_Group1	T3.Sample_size2	T3.Mean_Group2	T3.Median_Group2	T0.p_value_wilcoxon	T0.Sample_size1	T0.Mean_Group1	T0.Median_Group1	T0.Sample_size2	T0.Mean_Group2	T0.Median_Group2	T1.p_value_wilcoxon	T1.Sample_size1	T1.Mean_Group1	T1.Median_Group1	T1.Sample_size2	T1.Mean_Group2	T1.Median_Group2	T2.p_value_wilcoxon	T2.Sample_size1	T2.Mean_Group1	T2.Median_Group1	T2.Sample_size2	T2.Mean_Group2	T2.Median_Group2
B cell count	Spike B	NAT	UNTR	3.29506e-06	20	139.522	157.242	12	46.3347	39.6275	7.75014e-05	15	232.857	215.209	8	65.6603	45.9702	0.000736644	12	153.779	150.118	11	60.4066	38.2416	0.184962	18	141.707	132.994	3	81.7243	111.327
B cells% live lymphocytes	Spike B	NAT	UNTR	4.47313e-06	20	17.6031	18.6039	12	8.0089	8.41365	0.00416876	15	21.7285	21.0403	8	15.5769	10.044	0.000736644	12	19.3536	21.0528	11	9.59216	9.2346	0.887218	18	15.14	14.8572	3	12.6168	14.4514
IgG B cell count	Spike B	NAT	UNTR	7.98077e-06	20	21.6617	18.6504	12	5.51523	5.33018	0.00248412	15	37.3714	21.8757	8	9.29057	7.92736	0.00168777	12	27.962	25.7914	11	8.81879	5.13932	0.0240602	18	24.9302	17.7042	3	7.30106	7.29823
Sw mem B cell count	Spike B	NAT	UNTR	1.37471e-05	20	46.0963	41.9483	12	11.7158	7.87524	0.00248412	15	74.059	52.6623	8	21.6794	15.7397	0.00356045	12	54.3223	52.1826	11	17.7149	9.19321	0.0165414	18	52.1013	39.1057	3	16.3066	20.4136
IgD B cell count	Spike B	NAT	UNTR	0.000114237	20	86.8766	67.2827	12	32.0086	29.2805	2.85531e-05	15	147.354	140.289	8	39.6893	29.7039	0.000400864	12	91.776	84.4619	11	39.4191	25.0549	0.6	18	81.9798	85.0004	3	61.5383	86.2192
Unsw mem B cell count	Spike B	NAT	UNTR	0.000114237	20	44.332	36.9059	12	8.34762	6.24843	0.00323874	15	50.3949	43.5953	8	14.5893	9.83947	0.00448939	12	38.7163	35.1994	11	12.422	4.97862	0.0466165	18	42.9719	42.4675	3	15.0416	12.5358
IgA B cell count	Spike B	NAT	UNTR	0.000172512	20	15.8789	16.0916	12	4.96638	2.53971	0.0053272	15	25.7031	16.1038	8	10.3349	5.94549	0.00562246	12	18.4187	17.3078	11	6.26605	3.70337	0.0796992	18	17.3904	13.9063	3	7.40521	6.81459
IgD- CD27- B cell count	Spike B	NAT	UNTR	0.00314584	20	6.33458	4.61343	12	2.54329	1.97067	0.0194121	15	10.8525	9.06664	8	4.20863	3.22835	0.0268002	12	7.14202	5.68039	11	3.40085	1.86471	0.41203	18	7.00765	4.53723	3	3.63082	3.87808
EM CD8 T cell count	B-T	NAT	UNTR	0.0104733	20	5.27756	2.18155	12	1.45349	1.02027	0.0386762	15	3.64696	1.73162	7	0.914252	0.730739	0.917007	12	2.34965	2.68899	9	2.07043	0.977281	0.00601504	18	7.86121	4.62879	3	0.505301	0.407966
CD8 T cell count	B-T	NAT	UNTR	0.015012	20	52.4383	47.8879	12	29.3301	28.2167	0.0386762	15	60.636	60.3108	7	35.0309	34.4406	0.193005	12	51.8858	50.9454	9	32.656	28.4793	0.0165414	18	79.7029	77.2592	3	14.5926	5.98227
CD4% T cells	B-T	NAT	UNTR	0.0188864	20	47.9985	46.7548	12	57.1936	56.6983	0.00661413	15	47.0242	43.0179	7	60.711	64.4323	0.00430034	12	47.2713	49.6767	9	59.6606	59.8543	0.6	18	45.936	47.261	3	40.2035	45.6261
CD8% live lymphocytes	B-T	NAT	UNTR	0.0262562	20	14.0377	13.3035	12	9.82166	8.9347	0.490208	15	13.9459	13.3444	7	11.8193	13.7309	0.0490729	12	13.7625	14.0282	9	10.0266	8.3009	0.0165414	18	15.4363	14.4428	3	5.75267	6.141
CM CD8 T cell count	B-T	NAT	UNTR	0.0262562	20	10.7659	9.50552	12	6.02028	5.21323	0.162363	15	10.4358	11.1082	7	6.73604	5.40613	0.310026	12	10.1812	9.68909	9	7.00805	5.75693	0.0105263	18	17.4781	15.1724	3	1.97636	1.4761
Th17% live lymphocytes	B-T	NAT	UNTR	0.0323942	20	4.69522	4.297	12	6.95445	7.39525	0.298246	15	5.26665	5.1083	7	6.59394	5.6928	0.128534	12	5.40001	5.36255	9	7.30749	7.8857	0.470677	18	5.58005	5.31765	3	5.193	3.78
Unsw mem% B cells	Spike B	NAT	UNTR	0.0323942	20	29.4307	26.959	12	16.3406	13.6889	1	15	22.5092	21.3379	8	21.2701	23.4418	0.379339	12	23.4692	22.7029	11	18.4711	20.425	0.184962	18	31.6643	30.618	3	19.5062	22.7971
Naive B% B cells	Spike B	NAT	UNTR	0.0358822	20	32.961	24.566	12	50.908	51.8374	0.97482	15	43.7338	40.0273	8	39.1069	44.0488	0.607524	12	38.0348	33.2463	11	41.5246	45.747	0.306767	18	29.2479	22.8844	3	45.9353	51.2603
TD CD8 cell count	B-T	NAT	UNTR	0.0396729	20	8.25721	5.43341	12	4.51611	0.706361	0.298246	15	7.16103	3.83617	7	3.54725	0.471313	0.601599	12	4.87557	2.562	9	4.85114	1.48374	0.0105263	18	19.3769	8.73934	3	0.904615	0.252179
EM DN cell count	B-T	NAT	UNTR	0.0437861	20	2.11874	1.79827	12	1.20101	0.967867	0.0212848	15	2.49777	1.7469	7	0.717591	0.586075	0.310026	12	2.5772	1.32536	9	1.18281	1.02902	0.0466165	18	2.98794	2.7938	3	0.884551	0.250531
Naive B cell count	Spike B	NAT	UNTR	0.0437861	20	42.7588	37.6539	12	23.728	23.7375	0.000554747	15	97.5506	94.6487	8	25.183	21.2644	0.00279866	12	53.5988	53.0789	11	26.8688	21.1945	0.73985	18	39.6263	34.6402	3	46.7453	63.954
Naive CD8 T cell count	B-T	NAT	UNTR	0.0638462	20	28.1377	24.2793	12	17.3402	19.0901	0.185137	15	39.3922	30.4095	7	23.8334	18.3557	0.0815432	12	34.4794	28.4616	9	18.7263	20.0726	0.0616541	18	34.9867	33.602	3	11.2064	1.8259
EM DN% DN cell	B-T	NAT	UNTR	0.0832395	20	24.3411	19.7237	12	18.2515	13.5449	0.0261751	15	20.711	17.5306	7	9.69871	8.6591	0.0815432	12	24.6277	23.5409	9	16.1119	10.7951	0.184962	18	23.0837	19.2974	3	13.3983	13.8173
Live lympho count	Spike B	NAT	UNTR	0.0832395	20	799.74	803.421	12	609.509	549.664	0.115216	15	1174.99	966.758	8	691.826	583.905	0.117928	12	827.739	846.01	11	633.51	483.881	0.0796992	18	955.212	880.64	3	552.238	584.143
Th2% live lymphocytes	B-T	NAT	UNTR	0.125459	20	32.3083	31.232	12	37.9484	37.1962	0.091085	15	31.2742	28.2782	7	40.6197	40.5203	0.0954513	12	31.1253	32.5242	9	36.2244	36.9731	0.813534	18	28.2249	29.0587	3	26.5261	29.9643
IgD- CD27- B% B cells	Spike B	NAT	UNTR	0.125459	20	4.46807	3.8493	12	6.21783	4.9837	0.0873318	15	4.7371	3.9374	8	7.82601	6.9525	0.0908424	12	4.46656	3.78505	11	7.47078	4.8866	0.470677	18	4.70221	3.6564	3	4.5723	4.9733
CM DN% DN cells	B-T	NAT	UNTR	0.146263	20	37.482	35.7072	12	45.9594	49.3402	0.0465217	15	39.364	39.0428	7	53.723	52.3998	0.345103	12	40.8191	43.6966	9	45.6736	51.4439	0.0796992	18	37.0833	36.6692	3	55.8896	53.5416
Sw mem% B cells	Spike B	NAT	UNTR	0.146263	20	33.1402	30.8575	12	26.5336	23.6578	0.776331	15	29.0199	28.3804	8	31.7969	26.1557	0.832752	12	34.0295	29.8768	11	32.5336	28.1822	0.533835	18	34.3856	31.469	3	29.9862	19.0185
TD CD4% live lymphocytes	B-T	NAT	UNTR	0.157575	20	0.3679	0.2452	12	0.912692	0.4332	0.406863	15	0.26532	0.1782	7	0.780129	0.2392	0.0408941	12	0.260825	0.15125	9	1.01731	0.4987	1	18	0.486267	0.2872	3	0.334767	0.415
CXCR5+ CD4 T cell count	B-T	NAT	UNTR	0.195341	20	21.5518	21.4928	12	17.9832	17.1998	0.730861	15	23.6393	18.311	7	23.298	23.7273	0.422107	12	19.1962	20.1156	9	23.7895	19.4952	0.100752	18	26.4494	21.8303	3	10.35	4.9087
IgA B% B cells	Spike B	NAT	UNTR	0.195341	20	11.3901	10.6614	12	10.4295	8.56735	0.590956	15	10.202	9.0592	8	13.06	11.2404	0.785949	12	11.567	11.0838	11	12.1892	11.1871	1	18	12.004	11.5333	3	16.6196	11.119
Th17% CD4 T cells	B-T	NAT	UNTR	0.209251	20	10.1438	9.73555	12	11.8823	12.2407	0.890656	15	11.5337	11.3044	7	10.6703	10.2193	0.651053	12	11.9535	11.0122	9	11.9689	11.7742	0.962406	18	12.2812	11.7268	3	12.3107	10.8076
CXCR5+ CD4% T cells	B-T	NAT	UNTR	0.209251	20	12.3182	12.5452	12	10.3722	10.3787	0.836593	15	10.8599	9.4532	7	10.7632	11.3346	0.702086	12	11.475	11.8662	9	11.122	10.9824	0.221053	18	12.3709	11.7902	3	9.02317	7.3974
EM CD8% CD8 T cells	B-T	NAT	UNTR	0.239121	20	8.4187	6.08645	12	6.91602	3.348	0.210069	15	6.08441	3.4887	7	2.76151	2.1601	0.972272	12	4.80716	4.01405	9	6.69126	3.202	0.124812	18	9.19581	6.8873	3	4.40643	3.5055
EM CD4% live lymphocytes	B-T	NAT	UNTR	0.271778	20	3.02284	2.9372	12	4.36579	3.534	0.298246	15	2.80467	2.8237	7	3.60489	3.6299	0.0227129	12	2.82475	2.8775	9	4.85776	4.42	0.0345865	18	3.5767	3.74385	3	2.33447	1.9531
TD CD8% CD8 T cells	B-T	NAT	UNTR	0.307265	20	13.8009	9.8918	12	11.72	4.90545	0.406863	15	11.1141	5.6148	7	10.1919	0.9534	0.972272	12	8.28448	6.1568	9	12.0302	4.7158	0.356391	18	18.6593	12.2788	3	14.4074	2.214
IgD B% B cells	Spike B	NAT	UNTR	0.326074	20	62.1296	65.1568	12	67.1961	71.7417	0.466358	15	66.0743	66.16	8	60.1139	60.7869	0.880112	12	61.2129	65.2202	11	60.001	66.4335	0.533835	18	60.4887	63.4032	3	65.1437	75.7944
CM CD4% live lymphocytes	B-T	NAT	UNTR	0.34559	20	19.5195	18.481	12	23.4531	21.4287	0.0212848	15	17.7734	15.8547	7	23.2231	22.8411	0.027823	12	18.8845	19.2641	9	26.7918	28.3281	0.356391	18	20.1977	18.7662	3	15.3962	13.2438
Naive DN T cell count	B-T	NAT	UNTR	0.34559	20	1.87256	1.19699	12	1.50399	0.955844	0.266594	15	4.20033	2.56658	7	1.49369	0.995159	0.422107	12	2.81698	1.66998	9	1.8065	1.39393	0.306767	18	2.59896	2.01572	3	1.6519	0.59448
CM CD4 T cell count	B-T	NAT	UNTR	0.365813	20	73.7076	70.9159	12	74.6562	65.6101	0.783258	15	91.5501	75.525	7	87.4995	87.7984	0.246909	12	67.8696	79.4069	9	101.031	95.5019	0.124812	18	94.626	83.3735	3	40.9001	20.2633
TD CD4% CD4 T cells	B-T	NAT	UNTR	0.365813	20	0.885655	0.3982	12	1.76163	0.7716	0.730861	15	0.596393	0.3755	7	1.56174	0.3505	0.14794	12	0.529742	0.3472	9	1.79557	0.8331	1	18	1.23421	0.5457	3	1.03567	1.0341
Th1 count	B-T	NAT	UNTR	0.430641	20	31.7629	30.3694	12	27.9306	25.864	1	15	39.1293	29.2419	7	34.2289	22.8993	0.0954513	12	28.7028	32.3776	9	41.4558	45.5625	0.0165414	18	42.512	37.5232	3	12.1739	7.90658
Th1% live lymphocytes	B-T	NAT	UNTR	0.430641	20	8.39338	7.7023	12	9.13234	8.9086	0.0108594	15	7.27351	6.0518	7	9.51749	10.4765	0.00562039	12	7.60895	6.70665	9	11.7335	9.8553	0.0240602	18	8.63301	8.7128	3	4.9766	5.1676
TD DN% DN cells	B-T	NAT	UNTR	0.453604	20	17.0561	7.44155	12	17.7615	14.9253	0.368409	15	10.1911	6.5491	7	14.3112	12.5897	0.00325928	12	5.19473	4.7359	9	15.9741	18.8143	0.533835	18	19.8258	9.7624	3	7.98207	8.0769
Th1Th17% live lymphocytes	B-T	NAT	UNTR	0.477218	20	2.60159	2.22845	12	3.1585	3.08225	0.210069	15	3.20983	2.6022	7	3.97991	4.0611	0.0692818	12	3.13702	3.05915	9	4.39524	4.5162	1	18	3.49797	2.89375	3	3.50777	3.2832
Naive CD4% live lymphocytes	B-T	NAT	UNTR	0.477218	20	25.0882	25.7954	12	28.4621	26.9826	0.106108	15	26.1809	24.2867	7	33.1029	34.3961	0.917007	12	25.3012	27.277	9	26.9937	26.6166	1	18	21.6753	21.2035	3	22.138	23.2994
IgG B% B cells	Spike B	NAT	UNTR	0.501471	20	15.3327	14.1664	12	14.1738	13.1585	0.681343	15	14.6162	13.4723	8	15.4578	15.0275	0.785949	12	17.1639	16.6502	11	16.0211	15.0719	0.153383	18	15.7726	15.3296	3	10.6985	10.6199
Naive DN% DN	B-T	NAT	UNTR	0.551805	20	21.1209	20.9624	12	18.0275	14.2614	0.447474	15	29.7339	29.1614	7	22.2671	13.8837	0.422107	12	29.3585	24.9709	9	22.2403	22.7166	0.470677	18	20.0072	19.4396	3	22.73	28.4801
Th1% CD4 T cells	B-T	NAT	UNTR	0.577841	20	17.7088	16.4902	12	16.1362	15.2256	0.534912	15	15.4261	14.2358	7	16.5349	17.511	0.128534	12	16.0948	15.208	9	19.6588	18.7792	0.0105263	18	19.2215	18.4313	3	12.2948	12.1819
Naive CD4 T cell count	B-T	NAT	UNTR	0.577841	20	96.6869	100.726	12	86.0594	69.3102	0.783258	15	146.095	85.993	7	116.957	122.988	0.917007	12	99.8986	91.2165	9	95.409	96.4998	0.153383	18	107.572	105.928	3	48.2557	46.0679
EM CD4% CD4 T cells	B-T	NAT	UNTR	0.604425	20	6.66042	6.5512	12	7.63316	7.17975	0.945211	15	6.15723	5.4597	7	6.44494	6.1056	0.169421	12	6.01823	6.0043	9	8.18674	8.3213	0.356391	18	8.12671	8.4839	3	6.27837	6.1836
TD CD4 T cell count	B-T	NAT	UNTR	0.604425	20	1.33441	0.787635	12	2.87624	1.25073	0.836593	15	1.25065	1.13093	7	2.62739	0.98716	0.0490729	12	1.07893	0.542991	9	3.45801	1.42491	0.100752	18	2.61036	1.24024	3	0.520007	0.433896
CM DN count	B-T	NAT	UNTR	0.604425	20	3.46514	2.48889	12	4.24264	3.59805	0.945211	15	5.23973	3.75194	7	4.00794	3.6537	0.917007	12	3.95697	3.02682	9	4.32044	3.60046	0.261654	18	5.18845	3.75312	3	3.17196	0.730361
CD4 T cell count	B-T	NAT	UNTR	0.631526	20	182.926	180.033	12	175.958	142.801	0.945211	15	253.259	188.688	7	220.255	209.335	0.601599	12	178.946	204.388	9	216.635	187.49	0.0796992	18	221.705	198.671	3	95.2277	69.8089
Th2 count	B-T	NAT	UNTR	0.659117	20	123.729	115.633	12	115.348	97.2749	0.629796	15	171.836	104.535	7	145.339	142.843	0.917007	12	120.524	126.511	9	131.438	111.099	0.0796992	18	137.002	128.853	3	59.1782	51.0955
Naive CD4% CD4 T cells	B-T	NAT	UNTR	0.659117	20	51.2661	53.4691	12	50.5231	47.6444	0.783258	15	54.9886	57.1297	7	53.701	53.7073	0.169421	12	52.8873	56.2775	9	45.8696	46.2791	0.184962	18	46.4306	46.7592	3	56.0969	57.9572
Th17 count	B-T	NAT	UNTR	0.803231	20	17.5633	18.0689	12	22.3255	17.357	0.836593	15	26.5039	23.8224	7	25.1499	30.1883	0.193005	12	18.7902	21.6599	9	27.5805	24.0405	0.221053	18	25.6337	23.9307	3	14.2525	5.78344
Th1Th17 count	B-T	NAT	UNTR	0.803231	20	9.87088	9.34085	12	10.3539	8.39535	0.945211	15	15.7898	10.0734	7	15.5377	13.4046	0.0408941	12	10.9289	10.0107	9	16.161	15.1277	0.221053	18	16.5571	12.0216	3	9.62305	5.02335
Naive CD8% CD8 T cells	B-T	NAT	UNTR	0.833032	20	57.9221	57.9733	12	60.1501	59.3397	0.783258	15	65.2316	68.5971	7	67.6513	72.748	0.345103	12	65.7614	68.596	9	58.7956	61.7329	0.306767	18	48.756	52.6382	3	64.1209	79.3358
Th2% CD4 T cells	B-T	NAT	UNTR	0.863066	20	66.5567	68.291	12	66.3905	64.3748	0.890656	15	66.163	66.605	7	66.2158	67.4976	0.382445	12	65.0972	66.7516	9	61.1012	60.8145	0.261654	18	60.7757	60.2949	3	67.4989	72.2769
DN cell count	B-T	NAT	UNTR	0.863066	20	9.73227	8.91181	12	8.42227	7.72514	0.122948	15	13.4625	9.08537	7	7.52645	5.68641	0.601599	12	9.92765	10.2526	9	8.70681	9.00189	0.153383	18	13.7128	12.0141	3	5.95208	1.81316
EM CD4 T cell count	B-T	NAT	UNTR	0.893295	20	11.197	10.2528	12	12.3664	10.7558	0.836593	15	14.3628	10.3638	7	13.1714	8.726	0.0408941	12	10.0989	10.3215	9	16.7372	18.9487	0.0240602	18	16.896	15.8096	3	5.55183	2.75584
CXCR5+ CD4% live lymphocytes	B-T	NAT	UNTR	0.893295	20	5.78752	5.85025	12	6.02257	5.857	0.0386762	15	5.08439	3.8669	7	6.59856	7.3393	0.169421	12	5.39974	5.677	9	6.67996	6.5442	0.221053	18	5.58917	5.1989	3	3.8367	3.2083
DN% live lymphocytes	B-T	NAT	UNTR	0.893295	20	2.54126	2.39215	12	2.79191	2.65475	0.783258	15	2.73755	2.7954	7	2.4616	2.7412	0.553792	12	2.7909	2.84925	9	2.47139	2.0085	0.261654	18	2.99759	2.5517	3	2.08627	1.1851
TD DN cell count	B-T	NAT	UNTR	0.893295	20	2.27583	0.677187	12	1.47463	0.640267	0.890656	15	1.52468	0.574883	7	1.30723	0.715902	0.169421	12	0.576497	0.395928	9	1.39707	0.639766	0.00300752	18	2.93748	1.07698	3	0.243677	0.237792
CM CD4% CD4 T cells	B-T	NAT	UNTR	0.923673	20	41.1879	39.4918	12	40.0821	38.5488	0.783258	15	38.2578	37.9197	7	38.2923	37.5836	0.463913	12	40.5647	37.9443	9	44.1481	42.7416	0.261654	18	44.2085	44.8939	3	36.5891	31.4897
CM CD8% CD8 T cells	B-T	NAT	UNTR	0.923673	20	19.8583	18.8161	12	21.2139	17.987	0.890656	15	17.57	16.2679	7	19.3953	14.2562	0.702086	12	21.147	19.5605	9	22.4829	19.4619	0.356391	18	23.389	22.8048	3	17.0652	14.9446
Th1Th17% CD4 T cells	B-T	NAT	UNTR	0.984713	20	5.59073	5.21055	12	5.59103	5.5083	0.730861	15	6.87717	6.118	7	6.57894	6.4847	0.422107	12	6.85447	6.0313	9	7.27119	7.2141	0.962406	18	7.72168	7.30755	3	7.89563	7.1959
