# Supplementary material for: Implications of disease-modifying therapies for multiple sclerosis on immune cells and response to COVID-19 vaccination
Source: Front Immunol. 2024 Jul 15;15:1416464. doi: 10.3389/fimmu.2024.1416464 (PMC11284103; doi:10.3389/fimmu.2024.1416464)
Supplement: Supplementary file 4 [file Table_3.xlsx]

## Sheet: Spike FYT T0vsT1-T2-T3 
Supplementary Table 3. Spike-specific B cell response after vaccination. Within each group (FTY, DMF, NAT, UNTR, or CT), the significance threshold was 8.33x10-3 corresponding to the nominal P-value of 0.05 divided by 2 immune traits and 3 comparisons (T0vsT1, T0vsT2, T0vsT3). SD: standard deviation; Q1: first quartile; Q3: third quartile; p_valueKs: Kolmogorov-Smirnov test. P-values lower than t…
T0 vs T1	p_value_wilcoxon	Sample_size FTY T0	Mean_FTY T0	Median_FTY T0	SD_FTY T0	Q1_FTY T0	Q3_FTY T0	Min_FTY T0	Max_FTY T0	p_valueKs_FTY T0	Sample_size FTY T1	Mean_FTY T1	Median_FTY T1	SD_FTY T1	Q1_FTY T1	Q3_FTY T1	Min_FTY T1	Max_FTY T1	p_valueKs_FTY T1
Spike B cell count	0.857303	11	0.184362	0.0970109	0.240243	0.0421543	0.238488	0.00303306	0.841168	0.303095	18	0.14353	0.0818641	0.14501	0.0606526	0.191003	0.0212231	0.630172	0.204565
Spike B% B cells	0.146149	11	0.696018	0.6487	0.317432	0.41725	0.9557	0.2584	1.1826	0.96853	18	1.00416	0.87325	0.643906	0.661725	0.98415	0.5975	3.3794	0.0811739
T0 vs T2	p_value_wilcoxon	Sample_size FTY T0	Mean_FTY T0	Median_FTY T0	SD_FTY T0	Q1_FTY T0	Q3_FTY T0	Min_FTY T0	Max_FTY T0	p_valueKs_FTY T0	Sample_size FTY T2	Mean_FTY T2	Median_FTY T2	SD_FTY T2	Q1_FTY T2	Q3_FTY T2	Min_FTY T2	Max_FTY T2	p_valueKs_FTY T2
Spike B cell count	0.817165	11	0.184362	0.0970109	0.240243	0.0421543	0.238488	0.00303306	0.841168	0.303095	17	0.130126	0.100058	0.134775	0.0454959	0.175939	0.0151658	0.564115	0.317858
Spike B% B cells	0.000378035	11	0.696018	0.6487	0.317432	0.41725	0.9557	0.2584	1.1826	0.96853	17	1.78262	1.4279	1.24692	1.0708	2.2305	0.4844	5.8307	0.331361
T0 vs T3	p_value_wilcoxon	Sample_size FTY T0	Mean_FTY T0	Median_FTY T0	SD_FTY T0	Q1_FTY T0	Q3_FTY T0	Min_FTY T0	Max_FTY T0	p_valueKs_FTY T0	Sample_size FTY T3	Mean_FTY T3	Median_FTY T3	SD_FTY T3	Q1_FTY T3	Q3_FTY T3	Min_FTY T3	Max_FTY T3	p_valueKs_FTY T3
Spike B cell count	0.636443	11	0.184362	0.0970109	0.240243	0.0421543	0.238488	0.00303306	0.841168	0.303095	24	0.213407	0.133439	0.265293	0.0568371	0.201732	0.0272942	1.12514	0.00906956
Spike B% B cells	4.79357e-09	11	0.696018	0.6487	0.317432	0.41725	0.9557	0.2584	1.1826	0.96853	24	2.78104	2.40255	1.21519	1.85625	3.56995	1.3636	5.5901	0.579749

## Sheet: Spike DMF T0vsT1-T2-T3 
T0 vs T1	p_value_wilcoxon	Sample_size DMF T0	Mean_DMF T0	Median_DMF T0	SD_DMF T0	Q1_DMF T0	Q3_DMF T0	Min_DMF T0	Max_DMF T0	p_valueKs_DMF T0	Sample_size DMF T1	Mean_DMF T1	Median_DMF T1	SD_DMF T1	Q1_DMF T1	Q3_DMF T1	Min_DMF T1	Max_DMF T1	p_valueKs_DMF T1
Spike B cell count	0.0141387	19	0.368681	0.310307	0.288635	0.189646	0.483816	0.0196239	1.1891	0.236477	19	0.688117	0.540065	0.557769	0.34732	0.830001	0.181884	2.42333	0.304481
Spike B% B cells	0.00620397	19	0.488484	0.4812	0.174184	0.3783	0.5587	0.2175	0.9534	0.713544	19	0.771937	0.6988	0.400711	0.4843	0.92735	0.3417	1.999	0.791668
T0 vs T2	p_value_wilcoxon	Sample_size DMF T0	Mean_DMF T0	Median_DMF T0	SD_DMF T0	Q1_DMF T0	Q3_DMF T0	Min_DMF T0	Max_DMF T0	p_valueKs_DMF T0	Sample_size DMF T2	Mean_DMF T2	Median_DMF T2	SD_DMF T2	Q1_DMF T2	Q3_DMF T2	Min_DMF T2	Max_DMF T2	p_valueKs_DMF T2
Spike B cell count	0.155631	19	0.368681	0.310307	0.288635	0.189646	0.483816	0.0196239	1.1891	0.236477	17	0.637992	0.421455	0.774851	0.248726	0.556156	0.0940078	3.38844	0.0443753
Spike B% B cells	1.041e-06	19	0.488484	0.4812	0.174184	0.3783	0.5587	0.2175	0.9534	0.713544	17	1.20086	0.9783	0.71408	0.7383	1.3908	0.4814	3.0111	0.231316
T0 vs T3	p_value_wilcoxon	Sample_size DMF T0	Mean_DMF T0	Median_DMF T0	SD_DMF T0	Q1_DMF T0	Q3_DMF T0	Min_DMF T0	Max_DMF T0	p_valueKs_DMF T0	Sample_size DMF T3	Mean_DMF T3	Median_DMF T3	SD_DMF T3	Q1_DMF T3	Q3_DMF T3	Min_DMF T3	Max_DMF T3	p_valueKs_DMF T3
Spike B cell count	0.00186167	19	0.368681	0.310307	0.288635	0.189646	0.483816	0.0196239	1.1891	0.236477	23	0.862798	0.541209	0.86505	0.377305	0.894585	0.194063	4.02621	0.0693391
Spike B% B cells	2.57355e-08	19	0.488484	0.4812	0.174184	0.3783	0.5587	0.2175	0.9534	0.713544	23	1.64021	1.1967	0.998413	0.88015	2.19695	0.4136	3.7686	0.309117

## Sheet: Spike NAT T0vsT1-T2-T3 
T0 vs T1	p_value_wilcoxon	Sample_size NAT T0	Mean_NAT T0	Median_NAT T0	SD_NAT T0	Q1_NAT T0	Q3_NAT T0	Min_NAT T0	Max_NAT T0	p_valueKs_NAT T0	Sample_size NAT T1	Mean_NAT T1	Median_NAT T1	SD_NAT T1	Q1_NAT T1	Q3_NAT T1	Min_NAT T1	Max_NAT T1	p_valueKs_NAT T1
Spike B cell count	0.299543	15	0.826053	0.724323	0.583736	0.59129	0.84116	0.285663	2.77222	0.167705	12	1.07467	0.897091	0.567826	0.684154	1.42238	0.404768	2.12476	0.683418
Spike B% B cells	3.12934e-05	15	0.35242	0.3044	0.108707	0.28585	0.3998	0.2379	0.5853	0.135887	12	0.705025	0.60585	0.377588	0.53845	0.715275	0.3873	1.8154	0.259392
T0 vs T2	p_value_wilcoxon	Sample_size NAT T0	Mean_NAT T0	Median_NAT T0	SD_NAT T0	Q1_NAT T0	Q3_NAT T0	Min_NAT T0	Max_NAT T0	p_valueKs_NAT T0	Sample_size NAT T2	Mean_NAT T2	Median_NAT T2	SD_NAT T2	Q1_NAT T2	Q3_NAT T2	Min_NAT T2	Max_NAT T2	p_valueKs_NAT T2
Spike B cell count	0.00155624	15	0.826053	0.724323	0.583736	0.59129	0.84116	0.285663	2.77222	0.167705	18	1.58245	1.49586	0.915655	0.823186	1.87383	0.458089	3.71228	0.489115
Spike B% B cells	3.66386e-08	15	0.35242	0.3044	0.108707	0.28585	0.3998	0.2379	0.5853	0.135887	18	1.2597	0.9678	0.843593	0.684425	1.41217	0.414	3.5409	0.425743
T0 vs T3	p_value_wilcoxon	Sample_size NAT T0	Mean_NAT T0	Median_NAT T0	SD_NAT T0	Q1_NAT T0	Q3_NAT T0	Min_NAT T0	Max_NAT T0	p_valueKs_NAT T0	Sample_size NAT T3	Mean_NAT T3	Median_NAT T3	SD_NAT T3	Q1_NAT T3	Q3_NAT T3	Min_NAT T3	Max_NAT T3	p_valueKs_NAT T3
Spike B cell count	1.07453e-05	15	0.826053	0.724323	0.583736	0.59129	0.84116	0.285663	2.77222	0.167705	20	2.3713	1.99833	1.49702	1.50473	2.40511	0.703403	6.13257	0.0520136
Spike B% B cells	6.15774e-10	15	0.35242	0.3044	0.108707	0.28585	0.3998	0.2379	0.5853	0.135887	20	1.80703	1.41635	1.02849	1.15728	2.19102	0.6466	4.752	0.383596

## Sheet: Spike UNTR T0vsT1-T2-T3 
T0 vs T1	p_value_wilcoxon	Sample_size UNTR T0	Mean_UNTR T0	Median_UNTR T0	SD_UNTR T0	Q1_UNTR T0	Q3_UNTR T0	Min_UNTR T0	Max_UNTR T0	p_valueKs_UNTR T0	Sample_size UNTR T1	Mean_UNTR T1	Median_UNTR T1	SD_UNTR T1	Q1_UNTR T1	Q3_UNTR T1	Min_UNTR T1	Max_UNTR T1	p_valueKs_UNTR T1
Spike B cell count	0.492022	8	0.317159	0.292989	0.256743	0.142501	0.394089	0.0121271	0.824592	0.899047	11	0.867056	0.300246	1.58563	0.237836	0.665479	0.106138	5.57211	0.0541059
Spike B% B cells	0.0120664	8	0.508225	0.4973	0.27654	0.245275	0.695025	0.2041	0.9835	0.846199	11	1.19632	0.8897	0.710875	0.6766	1.6844	0.4698	2.3622	0.631013
T0 vs T2	p_value_wilcoxon	Sample_size UNTR T0	Mean_UNTR T0	Median_UNTR T0	SD_UNTR T0	Q1_UNTR T0	Q3_UNTR T0	Min_UNTR T0	Max_UNTR T0	p_valueKs_UNTR T0	Sample_size UNTR T2	Mean_UNTR T2	Median_UNTR T2	SD_UNTR T2	Q1_UNTR T2	Q3_UNTR T2	Min_UNTR T2	Max_UNTR T2	p_valueKs_UNTR T2
Spike B cell count	0.49697	8	0.317159	0.292989	0.256743	0.142501	0.394089	0.0121271	0.824592	0.899047	3	2.17923	0.736978	3.11892	0.389711	3.24762	0.0424448	5.75826	0.74702
Spike B% B cells	0.49697	8	0.508225	0.4973	0.27654	0.245275	0.695025	0.2041	0.9835	0.846199	3	1.91487	0.662	2.34067	0.56465	2.63865	0.4673	4.6153	0.676709
T0 vs T3	p_value_wilcoxon	Sample_size UNTR T0	Mean_UNTR T0	Median_UNTR T0	SD_UNTR T0	Q1_UNTR T0	Q3_UNTR T0	Min_UNTR T0	Max_UNTR T0	p_valueKs_UNTR T0	Sample_size UNTR T3	Mean_UNTR T3	Median_UNTR T3	SD_UNTR T3	Q1_UNTR T3	Q3_UNTR T3	Min_UNTR T3	Max_UNTR T3	p_valueKs_UNTR T3
Spike B cell count	0.0690958	8	0.317159	0.292989	0.256743	0.142501	0.394089	0.0121271	0.824592	0.899047	12	1.08455	0.485105	1.31716	0.336755	1.35761	0.157757	4.84007	0.348587
Spike B% B cells	0.000476304	8	0.508225	0.4973	0.27654	0.245275	0.695025	0.2041	0.9835	0.846199	12	2.39035	1.6229	1.89023	0.911725	3.65417	0.6869	6.3704	0.281282

## Sheet: Spike CT T0vsT1-T2-T3 
T0 vs T1	p_value_wilcoxon	Sample_size CT T0	Mean_CT T0	Median_CT T0	SD_CT T0	Q1_CT T0	Q3_CT T0	Min_CT T0	Max_CT T0	p_valueKs_CT T0	Sample_size CT T1	Mean_CT T1	Median_CT T1	SD_CT T1	Q1_CT T1	Q3_CT T1	Min_CT T1	Max_CT T1	p_valueKs_CT T1
Spike B cell count	0.184403	7	0.822783	0.54135	0.957101	0.234889	0.855329	0.181912	2.85578	0.376113	28	1.15239	0.94408	0.8947	0.521726	1.52577	0.150542	3.65232	0.651578
Spike B% B cells	0.00417874	7	0.834014	0.8366	0.494493	0.43645	1.04925	0.3108	1.7193	0.845177	28	1.83954	1.7234	1.04765	1.1071	2.17515	0.5345	4.6565	0.357609
T0 vs T2	p_value_wilcoxon	Sample_size CT T0	Mean_CT T0	Median_CT T0	SD_CT T0	Q1_CT T0	Q3_CT T0	Min_CT T0	Max_CT T0	p_valueKs_CT T0	Sample_size CT T2	Mean_CT T2	Median_CT T2	SD_CT T2	Q1_CT T2	Q3_CT T2	Min_CT T2	Max_CT T2	p_valueKs_CT T2
Spike B cell count	0.382867	7	0.822783	0.54135	0.957101	0.234889	0.855329	0.181912	2.85578	0.376113	7	0.844756	0.65276	0.561599	0.474948	1.15527	0.239655	1.76045	0.877096
Spike B% B cells	0.0530303	7	0.834014	0.8366	0.494493	0.43645	1.04925	0.3108	1.7193	0.845177	7	1.90274	2.0292	1.17475	0.9612	2.5007	0.5375	3.8287	0.989222
T0 vs T3	p_value_wilcoxon	Sample_size CT T0	Mean_CT T0	Median_CT T0	SD_CT T0	Q1_CT T0	Q3_CT T0	Min_CT T0	Max_CT T0	p_valueKs_CT T0	Sample_size CT T3	Mean_CT T3	Median_CT T3	SD_CT T3	Q1_CT T3	Q3_CT T3	Min_CT T3	Max_CT T3	p_valueKs_CT T3
Spike B cell count	0.112774	7	0.822783	0.54135	0.957101	0.234889	0.855329	0.181912	2.85578	0.376113	32	1.41231	1.16014	1.07494	0.666578	1.77771	0.111141	4.85175	0.554472
Spike B% B cells	0.000363957	7	0.834014	0.8366	0.494493	0.43645	1.04925	0.3108	1.7193	0.845177	32	2.41522	2.0155	1.37296	1.32465	2.98802	0.7266	6.5644	0.465938
