# Supplementary material for: Implications of disease-modifying therapies for multiple sclerosis on immune cells and response to COVID-19 vaccination
Source: Front Immunol. 2024 Jul 15;15:1416464. doi: 10.3389/fimmu.2024.1416464 (PMC11284103; doi:10.3389/fimmu.2024.1416464)
Supplement: Supplementary file 5 [file Table_4.xlsx]

## Sheet: Spike FTY vs CT
Supplementary Table 4. Spike B cells in MS patients vs CT at each time point. For spike B cell comparisons among groups, the significance threshold was 1.19x10-3 corresponding to the nominal P-value of 0.05 divided by 2 immune traits simultaneously measured, the 7 comparisons considered (corresponding to the name of each sheet), and three time points (T1,T2,T3). SD: standard deviation; Q1: first …
Time point	Trait	p_value_wilcoxon	Sample_size FTY	Mean_FTY	Median_FTY	SD_FTY	Q1_FTY	Q3_FTY	Min_FTY	Max_FTY	p_valueKs_FTY	Sample_size CT	Mean_CT	Median_CT	SD_CT	Q1_CT	Q3_CT	Min_CT	Max_CT	p_valueKs_CT
T1	Spike B cell count	1.28956e-08	18	0.14353	0.0818641	0.14501	0.0606526	0.191003	0.0212231	0.630172	0.204565	28	1.15239	0.94408	0.8947	0.521726	1.52577	0.150542	3.65232	0.651578
	Spike B% B cells	0.000276012	18	1.00416	0.87325	0.643906	0.661725	0.98415	0.5975	3.3794	0.0811739	28	1.83954	1.7234	1.04765	1.1071	2.17515	0.5345	4.6565	0.357609
Time point	Trait	p_value_wilcoxon	Sample_size FTY	Mean_FTY	Median_FTY	SD_FTY	Q1_FTY	Q3_FTY	Min_FTY	Max_FTY	p_valueKs_FTY	Sample_size CT	Mean_CT	Median_CT	SD_CT	Q1_CT	Q3_CT	Min_CT	Max_CT	p_valueKs_CT
T2	Spike B cell count	4.04503e-05	17	0.130126	0.100058	0.134775	0.0454959	0.175939	0.0151658	0.564115	0.317858	7	0.844756	0.65276	0.561599	0.474948	1.15527	0.239655	1.76045	0.877096
	Spike B% B cells	0.664003	17	1.78262	1.4279	1.24692	1.0708	2.2305	0.4844	5.8307	0.331361	7	1.90274	2.0292	1.17475	0.9612	2.5007	0.5375	3.8287	0.989222
Time point	Trait	p_value_wilcoxon	Sample_size FTY	Mean_FTY	Median_FTY	SD_FTY	Q1_FTY	Q3_FTY	Min_FTY	Max_FTY	p_valueKs_FTY	Sample_size CT	Mean_CT	Median_CT	SD_CT	Q1_CT	Q3_CT	Min_CT	Max_CT	p_valueKs_CT
T3	Spike B cell count	1.29869e-09	24	0.213407	0.133439	0.265293	0.0568371	0.201732	0.0272942	1.12514	0.00906956	32	1.41231	1.16014	1.07494	0.666578	1.77771	0.111141	4.85175	0.554472
	Spike B% B cells	0.163045	24	2.78104	2.40255	1.21519	1.85625	3.56995	1.3636	5.5901	0.579749	32	2.41522	2.0155	1.37296	1.32465	2.98802	0.7266	6.5644	0.465938

## Sheet: Spike DMF vs CT
Time point	Trait	p_value_wilcoxon	Sample_size1	Mean_DMF	Median_DMF	SD_DMF	Q1_DMF	Q3_DMF	Min_DMF	Max_DMF	p_valueKs_DMF	Sample_size2	Mean_CT	Median_CT	SD_CT	Q1_CT	Q3_CT	Min_CT	Max_CT	p_valueKs_CT
T1	Spike B cell count	0.0517226	19	0.688117	0.540065	0.557769	0.34732	0.830001	0.181884	2.42333	0.304481	28	1.15239	0.94408	0.8947	0.521726	1.52577	0.150542	3.65232	0.651578
	Spike B% B cells	4.64665e-06	19	0.771937	0.6988	0.400711	0.4843	0.92735	0.3417	1.999	0.791668	28	1.83954	1.7234	1.04765	1.1071	2.17515	0.5345	4.6565	0.357609
Time point	Trait	p_value_wilcoxon	Sample_size1	Mean_DMF	Median_DMF	SD_DMF	Q1_DMF	Q3_DMF	Min_DMF	Max_DMF	p_valueKs_DMF	Sample_size2	Mean_CT	Median_CT	SD_CT	Q1_CT	Q3_CT	Min_CT	Max_CT	p_valueKs_CT
T2	Spike B cell count	0.129701	17	0.637992	0.421455	0.774851	0.248726	0.556156	0.0940078	3.38844	0.0443753	7	0.844756	0.65276	0.561599	0.474948	1.15527	0.239655	1.76045	0.877096
	Spike B% B cells	0.233704	17	1.20086	0.9783	0.71408	0.7383	1.3908	0.4814	3.0111	0.231316	7	1.90274	2.0292	1.17475	0.9612	2.5007	0.5375	3.8287	0.989222
Time point	Trait	p_value_wilcoxon	Sample_size1	Mean_DMF	Median_DMF	SD_DMF	Q1_DMF	Q3_DMF	Min_DMF	Max_DMF	p_valueKs_DMF	Sample_size2	Mean_CT	Median_CT	SD_CT	Q1_CT	Q3_CT	Min_CT	Max_CT	p_valueKs_CT
T3	Spike B cell count	0.0128181	23	0.862798	0.541209	0.86505	0.377305	0.894585	0.194063	4.02621	0.0693391	32	1.41231	1.16014	1.07494	0.666578	1.77771	0.111141	4.85175	0.554472
	Spike B% B cells	0.0141649	23	1.64021	1.1967	0.998413	0.88015	2.19695	0.4136	3.7686	0.309117	32	2.41522	2.0155	1.37296	1.32465	2.98802	0.7266	6.5644	0.465938

## Sheet: Spike NAT vs CT
Time point	Trait	p_value_wilcoxon	Sample_size1	Mean_NAT	Median_NAT	SD_NAT	Q1_NAT	Q3_NAT	Min_NAT	Max_NAT	p_valueKs_NAT	Sample_size2	Mean_CT	Median_CT	SD_CT	Q1_CT	Q3_CT	Min_CT	Max_CT	p_valueKs_CT
T1	Spike B cell count	0.827236	12	1.07467	0.897091	0.567826	0.684154	1.42238	0.404768	2.12476	0.683418	28	1.15239	0.94408	0.8947	0.521726	1.52577	0.150542	3.65232	0.651578
	Spike B% B cells	8.61344e-06	12	0.705025	0.60585	0.377588	0.53845	0.715275	0.3873	1.8154	0.259392	28	1.83954	1.7234	1.04765	1.1071	2.17515	0.5345	4.6565	0.357609
Time point	Trait	p_value_wilcoxon	Sample_size1	Mean_NAT	Median_NAT	SD_NAT	Q1_NAT	Q3_NAT	Min_NAT	Max_NAT	p_valueKs_NAT	Sample_size2	Mean_CT	Median_CT	SD_CT	Q1_CT	Q3_CT	Min_CT	Max_CT	p_valueKs_CT
T2	Spike B cell count	0.034483	18	1.58245	1.49586	0.915655	0.823186	1.87383	0.458089	3.71228	0.489115	7	0.844756	0.65276	0.561599	0.474948	1.15527	0.239655	1.76045	0.877096
	Spike B% B cells	0.220416	18	1.2597	0.9678	0.843593	0.684425	1.41217	0.414	3.5409	0.425743	7	1.90274	2.0292	1.17475	0.9612	2.5007	0.5375	3.8287	0.989222
Time point	Trait	p_value_wilcoxon	Sample_size1	Mean_NAT	Median_NAT	SD_NAT	Q1_NAT	Q3_NAT	Min_NAT	Max_NAT	p_valueKs_NAT	Sample_size2	Mean_CT	Median_CT	SD_CT	Q1_CT	Q3_CT	Min_CT	Max_CT	p_valueKs_CT
T3	Spike B cell count	0.00832511	20	2.3713	1.99833	1.49702	1.50473	2.40511	0.703403	6.13257	0.0520136	32	1.41231	1.16014	1.07494	0.666578	1.77771	0.111141	4.85175	0.554472
	Spike B% B cells	0.0753451	20	1.80703	1.41635	1.02849	1.15728	2.19102	0.6466	4.752	0.383596	32	2.41522	2.0155	1.37296	1.32465	2.98802	0.7266	6.5644	0.465938

## Sheet: Spike UNTR vs CT
Time point	Trait	p_value_wilcoxon	Sample_size1	Mean_UNTR	Median_UNTR	SD_UNTR	Q1_UNTR	Q3_UNTR	Min_UNTR	Max_UNTR	p_valueKs_UNTR	Sample_size2	Mean_CT	Median_CT	SD_CT	Q1_CT	Q3_CT	Min_CT	Max_CT	p_valueKs_CT
T1	Spike B cell count	0.0240444	11	0.867056	0.300246	1.58563	0.237836	0.665479	0.106138	5.57211	0.0541059	28	1.15239	0.94408	0.8947	0.521726	1.52577	0.150542	3.65232	0.651578
	Spike B% B cells	0.0723866	11	1.19632	0.8897	0.710875	0.6766	1.6844	0.4698	2.3622	0.631013	28	1.83954	1.7234	1.04765	1.1071	2.17515	0.5345	4.6565	0.357609
Time point	Trait	p_value_wilcoxon	Sample_size1	Mean_UNTR	Median_UNTR	SD_UNTR	Q1_UNTR	Q3_UNTR	Min_UNTR	Max_UNTR	p_valueKs_UNTR	Sample_size2	Mean_CT	Median_CT	SD_CT	Q1_CT	Q3_CT	Min_CT	Max_CT	p_valueKs_CT
T2	Spike B cell count	1	3	2.17923	0.736978	3.11892	0.389711	3.24762	0.0424448	5.75826	0.74702	7	0.844756	0.65276	0.561599	0.474948	1.15527	0.239655	1.76045	0.877096
	Spike B% B cells	0.666667	3	1.91487	0.662	2.34067	0.56465	2.63865	0.4673	4.6153	0.676709	7	1.90274	2.0292	1.17475	0.9612	2.5007	0.5375	3.8287	0.989222
Time point	Trait	p_value_wilcoxon	Sample_size1	Mean_UNTR	Median_UNTR	SD_UNTR	Q1_UNTR	Q3_UNTR	Min_UNTR	Max_UNTR	p_valueKs_UNTR	Sample_size2	Mean_CT	Median_CT	SD_CT	Q1_CT	Q3_CT	Min_CT	Max_CT	p_valueKs_CT
T3	Spike B cell count	0.111664	12	1.08455	0.485105	1.31716	0.336755	1.35761	0.157757	4.84007	0.348587	32	1.41231	1.16014	1.07494	0.666578	1.77771	0.111141	4.85175	0.554472
	Spike B% B cells	0.506706	12	2.39035	1.6229	1.89023	0.911725	3.65417	0.6869	6.3704	0.281282	32	2.41522	2.0155	1.37296	1.32465	2.98802	0.7266	6.5644	0.465938

## Sheet: Spike FTY vs UNTR
Time point	Trait	p_value_wilcoxon	Sample_size1	Mean_FTY	Median_FTY	SD_FTY	Q1_FTY	Q3_FTY	Min_FTY	Max_FTY	p_valueKs_FTY	Sample_size2	Mean_UNTR	Median_UNTR	SD_UNTR	Q1_UNTR	Q3_UNTR	Min_UNTR	Max_UNTR	p_valueKs_UNTR
T1	Spike B cell count	0.000235336	18	0.14353	0.0818641	0.14501	0.0606526	0.191003	0.0212231	0.630172	0.204565	11	0.867056	0.300246	1.58563	0.237836	0.665479	0.106138	5.57211	0.0541059
	Spike B% B cells	0.740218	18	1.00416	0.87325	0.643906	0.661725	0.98415	0.5975	3.3794	0.0811739	11	1.19632	0.8897	0.710875	0.6766	1.6844	0.4698	2.3622	0.631013
Time point	Trait	p_value_wilcoxon	Sample_size1	Mean_FTY	Median_FTY	SD_FTY	Q1_FTY	Q3_FTY	Min_FTY	Max_FTY	p_valueKs_FTY	Sample_size2	Mean_UNTR	Median_UNTR	SD_UNTR	Q1_UNTR	Q3_UNTR	Min_UNTR	Max_UNTR	p_valueKs_UNTR
T2	Spike B cell count	0.257895	17	0.130126	0.100058	0.134775	0.0454959	0.175939	0.0151658	0.564115	0.317858	3	2.17923	0.736978	3.11892	0.389711	3.24762	0.0424448	5.75826	0.74702
	Spike B% B cells	0.415789	17	1.78262	1.4279	1.24692	1.0708	2.2305	0.4844	5.8307	0.331361	3	1.91487	0.662	2.34067	0.56465	2.63865	0.4673	4.6153	0.676709
Time point	Trait	p_value_wilcoxon	Sample_size1	Mean_FTY	Median_FTY	SD_FTY	Q1_FTY	Q3_FTY	Min_FTY	Max_FTY	p_valueKs_FTY	Sample_size2	Mean_UNTR	Median_UNTR	SD_UNTR	Q1_UNTR	Q3_UNTR	Min_UNTR	Max_UNTR	p_valueKs_UNTR
T3	Spike B cell count	5.67175e-05	24	0.213407	0.133439	0.265293	0.0568371	0.201732	0.0272942	1.12514	0.00906956	12	1.08455	0.485105	1.31716	0.336755	1.35761	0.157757	4.84007	0.348587
	Spike B% B cells	0.146147	24	2.78104	2.40255	1.21519	1.85625	3.56995	1.3636	5.5901	0.579749	12	2.39035	1.6229	1.89023	0.911725	3.65417	0.6869	6.3704	0.281282

## Sheet: Spike DMF vs UNTR
Time point	Trait	p_value_wilcoxon	Sample_size1	Mean_DMF	Median_DMF	SD_DMF	Q1_DMF	Q3_DMF	Min_DMF	Max_DMF	p_valueKs_DMF	Sample_size2	Mean_UNTR	Median_UNTR	SD_UNTR	Q1_UNTR	Q3_UNTR	Min_UNTR	Max_UNTR	p_valueKs_UNTR
T1	Spike B cell count	0.232364	19	0.688117	0.540065	0.557769	0.34732	0.830001	0.181884	2.42333	0.304481	11	0.867056	0.300246	1.58563	0.237836	0.665479	0.106138	5.57211	0.0541059
	Spike B% B cells	0.0852297	19	0.771937	0.6988	0.400711	0.4843	0.92735	0.3417	1.999	0.791668	11	1.19632	0.8897	0.710875	0.6766	1.6844	0.4698	2.3622	0.631013
Time point	Trait	p_value_wilcoxon	Sample_size1	Mean_DMF	Median_DMF	SD_DMF	Q1_DMF	Q3_DMF	Min_DMF	Max_DMF	p_valueKs_DMF	Sample_size2	Mean_UNTR	Median_UNTR	SD_UNTR	Q1_UNTR	Q3_UNTR	Min_UNTR	Max_UNTR	p_valueKs_UNTR
T2	Spike B cell count	0.615789	17	0.637992	0.421455	0.774851	0.248726	0.556156	0.0940078	3.38844	0.0443753	3	2.17923	0.736978	3.11892	0.389711	3.24762	0.0424448	5.75826	0.74702
	Spike B% B cells	0.545614	17	1.20086	0.9783	0.71408	0.7383	1.3908	0.4814	3.0111	0.231316	3	1.91487	0.662	2.34067	0.56465	2.63865	0.4673	4.6153	0.676709
Time point	Trait	p_value_wilcoxon	Sample_size1	Mean_DMF	Median_DMF	SD_DMF	Q1_DMF	Q3_DMF	Min_DMF	Max_DMF	p_valueKs_DMF	Sample_size2	Mean_UNTR	Median_UNTR	SD_UNTR	Q1_UNTR	Q3_UNTR	Min_UNTR	Max_UNTR	p_valueKs_UNTR
T3	Spike B cell count	0.959045	23	0.862798	0.541209	0.86505	0.377305	0.894585	0.194063	4.02621	0.0693391	12	1.08455	0.485105	1.31716	0.336755	1.35761	0.157757	4.84007	0.348587
	Spike B% B cells	0.362331	23	1.64021	1.1967	0.998413	0.88015	2.19695	0.4136	3.7686	0.309117	12	2.39035	1.6229	1.89023	0.911725	3.65417	0.6869	6.3704	0.281282

## Sheet: Spike NAT vs UNTR
Time point	Trait	p_value_wilcoxon	Sample_size1	Mean_NAT	Median_NAT	SD_NAT	Q1_NAT	Q3_NAT	Min_NAT	Max_NAT	p_valueKs_NAT	Sample_size2	Mean_UNTR	Median_UNTR	SD_UNTR	Q1_UNTR	Q3_UNTR	Min_UNTR	Max_UNTR	p_valueKs_UNTR
T1	Spike B cell count	0.0105734	12	1.07467	0.897091	0.567826	0.684154	1.42238	0.404768	2.12476	0.683418	11	0.867056	0.300246	1.58563	0.237836	0.665479	0.106138	5.57211	0.0541059
	Spike B% B cells	0.0438791	12	0.705025	0.60585	0.377588	0.53845	0.715275	0.3873	1.8154	0.259392	11	1.19632	0.8897	0.710875	0.6766	1.6844	0.4698	2.3622	0.631013
Time point	Trait	p_value_wilcoxon	Sample_size1	Mean_NAT	Median_NAT	SD_NAT	Q1_NAT	Q3_NAT	Min_NAT	Max_NAT	p_valueKs_NAT	Sample_size2	Mean_UNTR	Median_UNTR	SD_UNTR	Q1_UNTR	Q3_UNTR	Min_UNTR	Max_UNTR	p_valueKs_UNTR
T2	Spike B cell count	0.533835	18	1.58245	1.49586	0.915655	0.823186	1.87383	0.458089	3.71228	0.489115	3	2.17923	0.736978	3.11892	0.389711	3.24762	0.0424448	5.75826	0.74702
	Spike B% B cells	0.687577	18	1.2597	0.9678	0.843593	0.684425	1.41217	0.414	3.5409	0.425743	3	1.91487	0.662	2.34067	0.56465	2.63865	0.4673	4.6153	0.676709
Time point	Trait	p_value_wilcoxon	Sample_size1	Mean_NAT	Median_NAT	SD_NAT	Q1_NAT	Q3_NAT	Min_NAT	Max_NAT	p_valueKs_NAT	Sample_size2	Mean_UNTR	Median_UNTR	SD_UNTR	Q1_UNTR	Q3_UNTR	Min_UNTR	Max_UNTR	p_valueKs_UNTR
T3	Spike B cell count	0.00147431	20	2.3713	1.99833	1.49702	1.50473	2.40511	0.703403	6.13257	0.0520136	12	1.08455	0.485105	1.31716	0.336755	1.35761	0.157757	4.84007	0.348587
	Spike B% B cells	0.833032	20	1.80703	1.41635	1.02849	1.15728	2.19102	0.6466	4.752	0.383596	12	2.39035	1.6229	1.89023	0.911725	3.65417	0.6869	6.3704	0.281282
