# Supplementary material for: Implications of disease-modifying therapies for multiple sclerosis on immune cells and response to COVID-19 vaccination
Source: Front Immunol. 2024 Jul 15;15:1416464. doi: 10.3389/fimmu.2024.1416464 (PMC11284103; doi:10.3389/fimmu.2024.1416464)
Supplement: Supplementary file 6 [file Table_5.xlsx]

## Sheet: Anti-S T3
Supplementary Table 5. Anti-S antibody production, comparison between MS groups and CT. For anti-S antibody comparison between MS groups and controls, the significance threshold was 1.25x10-2 corresponding to the nominal P-value of 0.05 divided by the four MS groups (FTY, DMF, NAT, UNTR) compared with CT. P-values lower than the significant threshold are in bold, those between the significant thr…
FTYvsCT	p_value_wilcoxon	Sample_size FTY	Mean_FTY	Median_FTY	SD_FTY	Q1_FTY	Q3_FTY	Min_FTY	Max_FTY	p_valueKs_FTY	Sample_size CT	Mean_CT	Median_CT	SD_CT	Q1_CT	Q3_CT	Min_CT	Max_CT	p_valueKs_CT
T3_anti-S_Abs	2.64531e-09	24	2894.15	658.1	5104.66	133.85	3640	10.6	23510	0.0393548	32	34147.9	23395	41526.2	15799	34808.5	4539	240670	0.00799803
DMFvsCT	p_value_wilcoxon	Sample_size DMF	Mean_DMF	Median_DMF	SD_DMF	Q1_DMF	Q3_DMF	Min_DMF	Max_DMF	p_valueKs_DMF	Sample_size CT	Mean_CT	Median_CT	SD_CT	Q1_CT	Q3_CT	Min_CT	Max_CT	p_valueKs_CT
T3_anti-S_Abs	0.00848063	23	19126.3	13346	18826.1	7540	24083	3107	80460	0.143211	32	34147.9	23395	41526.2	15799	34808.5	4539	240670	0.00799803
NATvsCT	p_value_wilcoxon	Sample_size NAT	Mean_NAT	Median_NAT	SD_NAT	Q1_NAT	Q3_NAT	Min_NAT	Max_NAT	p_valueKs_NAT	Sample_size CT	Mean_CT	Median_CT	SD_CT	Q1_CT	Q3_CT	Min_CT	Max_CT	p_valueKs_CT
T3_anti-S_Abs	0.0557324	20	22409.2	13872.5	25025	9604	25541.5	1451	116160	0.145049	32	34147.9	23395	41526.2	15799	34808.5	4539	240670	0.00799803
UNTRvsCT	p_value_wilcoxon	Sample_size UNTR	Mean_UNTR	Median_UNTR	SD_UNTR	Q1_UNTR	Q3_UNTR	Min_UNTR	Max_UNTR	p_valueKs_UNTR	Sample_size CT	Mean_CT	Median_CT	SD_CT	Q1_CT	Q3_CT	Min_CT	Max_CT	p_valueKs_CT
T3_anti-S_Abs	0.473812	12	24497.4	16989	16650.1	13475.5	37407.5	7749	52980	0.172172	32	34147.9	23395	41526.2	15799	34808.5	4539	240670	0.00799803
