# Supplementary material for: Implications of disease-modifying therapies for multiple sclerosis on immune cells and response to COVID-19 vaccination
Source: Front Immunol. 2024 Jul 15;15:1416464. doi: 10.3389/fimmu.2024.1416464 (PMC11284103; doi:10.3389/fimmu.2024.1416464)
Supplement: Supplementary file 8 [file Table_7.xlsx]

## Sheet: FTYvsCT_STvsST
Supplementary Table 7. Cell surface activation markers after stimulation with Peptivator in MS patients and CT. For comparisons of activation markers among groups, the significance threshold was 2.98x10-4 corresponding to the nominal P-value of 0.05 divided by 12 traits simultaneously assessed and 14 comparisons considered (7 at basal level and 7 after stimulation). P-values lower than the signif…
Trait	Group1	Group2	T3.p_value_wilcoxon	T3.Sample_size1	T3.Mean_Group1	T3.Median_Group1	T3.Sample_size2	T3.Mean_Group2	T3.Median_Group2	T0.p_value_wilcoxon	T0.Sample_size1	T0.Mean_Group1	T0.Median_Group1	T0.Sample_size2	T0.Mean_Group2	T0.Median_Group2	T1.p_value_wilcoxon	T1.Sample_size1	T1.Mean_Group1	T1.Median_Group1	T1.Sample_size2	T1.Mean_Group2	T1.Median_Group2	T2.p_value_wilcoxon	T2.Sample_size1	T2.Mean_Group1	T2.Median_Group1	T2.Sample_size2	T2.Mean_Group2	T2.Median_Group2
HLA-DR+ CD4% CD4 T cells	FTY	CT	1.67561e-06	17	4.20506	3.8927	29	1.37146	1.2209	0.000411353	10	3.93379	3.387	7	1.2471	1.1541	0.000214264	13	3.77991	3.2194	25	1.43024	1.2894	0.000260037	17	4.1827	4.0742	7	0.956	0.9502
CD69+ CD8% CD8 T cells	FTY	CT	1.85934e-05	17	28.1958	24.1656	29	12.1677	11.0829	0.0135747	10	45.2629	39.4346	7	21.092	13.6336	1.66207e-08	13	41.971	38.8012	25	11.3977	9.049	0.00851767	17	37.8296	35.6621	7	16.6933	7.7619
CD69+ B% B cells	FTY	CT	0.000534144	17	49.6256	50.1196	29	36.5242	37.3379	0.0330111	10	54.7008	53.8188	7	41.9391	33.7122	0.00690155	13	54.3984	56.832	25	42.2241	41.7685	0.00679565	17	47.2793	45.9627	7	33.1516	34.7647
CD137+ CD8% CD8 T cells	FTY	CT	0.298563	17	1.51523	0.6401	29	0.832224	0.4286	0.108803	10	2.85175	1.87985	7	0.816386	0.4737	0.523178	13	0.856838	0.5485	25	1.04095	0.4366	0.16617	17	2.15535	0.8591	7	1.04961	0.308
HLA-DR+ CD8% CD8 T cells	FTY	CT	0.320228	17	3.96441	3.1436	29	3.78608	2.5474	0.0430893	10	6.17217	4.3487	7	2.27026	1.7338	0.19907	13	4.05716	3.4351	25	3.35334	2.3139	0.00420683	17	5.34891	5.2352	7	1.68866	1.4662
HLA-DR+ B% B cells	FTY	CT	0.342872	17	84.6243	87.4265	29	87.2259	88.8701	1	10	85.6995	93.4028	7	93.7341	94.8987	0.271984	13	83.4223	90.5478	25	89.651	92.6386	0.0399938	17	85.038	88.2883	7	94.3608	94.6038
CD25+ B% B cells	FTY	CT	0.391078	17	11.2858	10.5263	29	12.216	10.2627	0.739613	10	6.24892	5.07395	7	8.14933	8.0636	0.0253143	13	8.06848	6.8063	25	13.6847	10.8189	0.418071	17	8.04026	6.2368	7	9.50387	8.674
CD137+ B% B cells	FTY	CT	0.527913	17	3.86478	3.1056	29	3.65731	2.9787	0.314788	10	2.53674	1.71065	7	4.10593	5.2806	0.25874	13	2.71331	2.2006	25	3.24368	2.7887	0.852495	17	4.63384	4.0346	7	4.45766	4.0628
CD137+ CD4% CD4 T cells	FTY	CT	0.735518	17	0.726294	0.4909	29	0.592038	0.5265	0.161251	10	0.92003	0.3998	7	0.858257	0.6643	0.0163636	13	0.442738	0.4182	25	0.68918	0.6015	0.709752	17	0.676471	0.4839	7	0.4925	0.3572
CD69+ CD4% CD4 T cells	FTY	CT	0.910381	17	8.92809	7.5394	29	8.05272	6.4638	0.600884	10	23.8525	17.3194	7	14.7801	16.2534	0.000157939	13	17.6086	17.796	25	7.89272	7.487	0.0194855	17	13.6894	9.5417	7	5.64243	3.059
CD25+ CD8% CD8 T cells	FTY	CT	0.946158	17	1.48193	1.0563	29	1.42066	0.9024	0.00462773	10	3.31588	3.25775	7	0.942529	0.8131	0.563633	13	2.66245	1.3727	25	1.45949	1.0136	0.0399938	17	2.48211	1.8265	7	0.787757	0.4831
CD25+ CD4% CD4 T cells	FTY	CT	0.96409	17	6.53581	6.0018	29	6.49296	6.2586	1	10	7.2824	5.1642	7	6.22271	4.8605	0.221642	13	5.87819	6.3556	25	7.6523	6.6178	0.534232	17	6.49221	7.3938	7	5.37904	4.3663

## Sheet: DMFvsCT_STvsST
Trait	Group1	Group2	T3.p_value_wilcoxon	T3.Sample_size1	T3.Mean_Group1	T3.Median_Group1	T3.Sample_size2	T3.Mean_Group2	T3.Median_Group2	T0.p_value_wilcoxon	T0.Sample_size1	T0.Mean_Group1	T0.Median_Group1	T0.Sample_size2	T0.Mean_Group2	T0.Median_Group2	T1.p_value_wilcoxon	T1.Sample_size1	T1.Mean_Group1	T1.Median_Group1	T1.Sample_size2	T1.Mean_Group2	T1.Median_Group2	T2.p_value_wilcoxon	T2.Sample_size1	T2.Mean_Group1	T2.Median_Group1	T2.Sample_size2	T2.Mean_Group2	T2.Median_Group2
CD69+ CD4% CD4 T cells	DMF	CT	1.52334e-09	22	27.1131	24.7772	29	8.05272	6.4638	0.0386762	15	32.75	28.9632	7	14.7801	16.2534	4.56967e-10	18	27.6784	26.6456	25	7.89272	7.487	0.000490196	13	23.6879	21.5268	7	5.64243	3.059
CD69+ B% B cells	DMF	CT	3.24319e-09	22	59.8091	57.6556	29	36.5242	37.3379	0.0171569	15	55.2362	52.9586	7	41.9391	33.7122	3.58894e-06	18	60.129	57.7552	25	42.2241	41.7685	2.57998e-05	13	57.3653	53.937	7	33.1516	34.7647
CD69+ CD8% CD8 T cells	DMF	CT	1.01058e-07	22	41.4303	46.0005	29	12.1677	11.0829	0.0386762	15	41.2023	40.581	7	21.092	13.6336	1.88606e-08	18	40.2053	35.305	25	11.3977	9.049	0.0186017	13	36.593	26.567	7	16.6933	7.7619
CD137+ CD8% CD8 T cells	DMF	CT	0.00028841	22	3.42033	1.9091	29	0.832224	0.4286	0.106108	15	2.97882	1.626	7	0.816386	0.4737	0.0028448	18	3.3563	3.3613	25	1.04095	0.4366	0.0186017	13	3.61361	3.5	7	1.04961	0.308
CD137+ B% B cells	DMF	CT	0.0031438	22	1.81427	1.6029	29	3.65731	2.9787	0.368409	15	3.36573	1.8072	7	4.10593	5.2806	0.112964	18	2.76051	1.84745	25	3.24368	2.7887	0.0674923	13	2.39002	1.7801	7	4.45766	4.0628
CD25+ CD8% CD8 T cells	DMF	CT	0.00597162	22	3.83692	2.5463	29	1.42066	0.9024	0.0212848	15	2.98575	2.4857	7	0.942529	0.8131	0.0051771	18	3.30208	2.46765	25	1.45949	1.0136	0.000490196	13	4.29852	3.5651	7	0.787757	0.4831
CD25+ CD4% CD4 T cells	DMF	CT	0.10026	22	8.42218	8.94185	29	6.49296	6.2586	0.490208	15	5.54375	5.6373	7	6.22271	4.8605	0.10202	18	9.04339	8.4688	25	7.6523	6.6178	0.134804	13	8.12108	7.8805	7	5.37904	4.3663
CD137+ CD4% CD4 T cells	DMF	CT	0.104317	22	0.801105	0.62595	29	0.592038	0.5265	0.332196	15	0.658193	0.4804	7	0.858257	0.6643	0.0247599	18	0.999456	0.9342	25	0.68918	0.6015	0.392879	13	0.691423	0.5663	7	0.4925	0.3572
HLA-DR+ CD4% CD4 T cells	DMF	CT	0.359505	22	1.23752	1.03265	29	1.37146	1.2209	0.106108	15	1.01497	0.8697	7	1.2471	1.1541	0.932085	18	1.44078	1.1724	25	1.43024	1.2894	0.241357	13	1.30399	1.0342	7	0.956	0.9502
HLA-DR+ B% B cells	DMF	CT	0.515056	22	88.6903	90.8094	29	87.2259	88.8701	0.581492	15	94.5036	94.3549	7	93.7341	94.8987	0.51814	18	91.1291	93.638	25	89.651	92.6386	0.00846233	13	89.5812	90.7402	7	94.3608	94.6038
CD25+ B% B cells	DMF	CT	0.644082	22	11.7114	10.8796	29	12.216	10.2627	0.490208	15	11.7949	7.6415	7	8.14933	8.0636	0.634655	18	12.6623	10.3612	25	13.6847	10.8189	0.588029	13	12.7363	11.1111	7	9.50387	8.674
HLA-DR+ CD8% CD8 T cells	DMF	CT	0.72727	22	3.07308	3.00385	29	3.78608	2.5474	0.629796	15	3.00571	2.9075	7	2.27026	1.7338	0.58339	18	3.70733	3.0512	25	3.35334	2.3139	0.00846233	13	4.51904	3.9485	7	1.68866	1.4662

## Sheet: NATvsCT_STvsST
Trait	Group1	Group2	T3.p_value_wilcoxon	T3.Sample_size1	T3.Mean_Group1	T3.Median_Group1	T3.Sample_size2	T3.Mean_Group2	T3.Median_Group2	T0.p_value_wilcoxon	T0.Sample_size1	T0.Mean_Group1	T0.Median_Group1	T0.Sample_size2	T0.Mean_Group2	T0.Median_Group2	T1.p_value_wilcoxon	T1.Sample_size1	T1.Mean_Group1	T1.Median_Group1	T1.Sample_size2	T1.Mean_Group2	T1.Median_Group2	T2.p_value_wilcoxon	T2.Sample_size1	T2.Mean_Group1	T2.Median_Group1	T2.Sample_size2	T2.Mean_Group2	T2.Median_Group2
CD25+ B% B cells	NAT	CT	5.25192e-07	20	27.5692	27.8306	29	12.216	10.2627	0.000773994	15	24.0394	23.5775	7	8.14933	8.0636	0.0022065	11	25.4368	25.9769	25	13.6847	10.8189	4.1606e-06	18	28.3123	28.4432	7	9.50387	8.674
CD69+ B% B cells	NAT	CT	1.46789e-05	20	57.3873	56.7693	29	36.5242	37.3379	0.783258	15	42.6534	43.2881	7	41.9391	33.7122	0.43542	11	45.8957	48.1102	25	42.2241	41.7685	0.00489703	18	46.4759	44.5655	7	33.1516	34.7647
HLA-DR+ B% B cells	NAT	CT	0.000305021	20	94.4084	95.2689	29	87.2259	88.8701	0.332196	15	94.6508	95.807	7	93.7341	94.8987	0.17213	11	93.1233	94.192	25	89.651	92.6386	0.573759	18	93.3788	94.0829	7	94.3608	94.6038
CD69+ CD4% CD4 T cells	NAT	CT	0.000515691	20	15.8672	16.2764	29	8.05272	6.4638	0.490208	15	11.8092	12.2882	7	14.7801	16.2534	0.0145516	11	12.4821	12.4031	25	7.89272	7.487	0.02917	18	8.8146	8.5956	7	5.64243	3.059
CD25+ CD4% CD4 T cells	NAT	CT	0.000851305	20	9.99875	9.9596	29	6.49296	6.2586	0.141653	15	8.77051	7.1989	7	6.22271	4.8605	0.207249	11	9.84409	9.0002	25	7.6523	6.6178	0.0115873	18	9.55696	8.7469	7	5.37904	4.3663
HLA-DR+ CD4% CD4 T cells	NAT	CT	0.00806559	20	2.02655	1.7143	29	1.37146	1.2209	0.266594	15	1.60158	1.495	7	1.2471	1.1541	0.0414616	11	1.94666	1.7029	25	1.43024	1.2894	0.000187227	18	1.91199	1.85115	7	0.956	0.9502
CD25+ CD8% CD8 T cells	NAT	CT	0.0343703	20	2.32694	2.02765	29	1.42066	0.9024	0.106108	15	1.84303	1.5553	7	0.942529	0.8131	0.141533	11	1.72262	1.6133	25	1.45949	1.0136	0.0405326	18	2.08954	1.75095	7	0.787757	0.4831
CD137+ B% B cells	NAT	CT	0.141359	20	2.25231	1.97925	29	3.65731	2.9787	0.237194	15	2.52577	1.67	7	4.10593	5.2806	0.34162	11	2.43993	2.5271	25	3.24368	2.7887	0.0141086	18	2.07762	1.71735	7	4.45766	4.0628
CD137+ CD4% CD4 T cells	NAT	CT	0.27199	20	0.70284	0.52415	29	0.592038	0.5265	0.141653	15	0.533047	0.4212	7	0.858257	0.6643	0.786747	11	0.666191	0.62	25	0.68918	0.6015	0.297129	18	0.57385	0.528	7	0.4925	0.3572
CD69+ CD8% CD8 T cells	NAT	CT	0.635686	20	14.5125	11.1656	29	12.1677	11.0829	0.091085	15	12.9692	7.0012	7	21.092	13.6336	0.635636	11	15.2064	9.0745	25	11.3977	9.049	0.158419	18	8.97381	5.8449	7	16.6933	7.7619
HLA-DR+ CD8% CD8 T cells	NAT	CT	0.679467	20	2.87955	2.4872	29	3.78608	2.5474	0.581492	15	2.75495	2.107	7	2.27026	1.7338	0.588033	11	3.36975	3.2229	25	3.35334	2.3139	0.00614104	18	3.64921	3.8579	7	1.68866	1.4662
CD137+ CD8% CD8 T cells	NAT	CT	0.694309	20	0.68037	0.5743	29	0.832224	0.4286	0.266594	15	0.631213	0.3528	7	0.816386	0.4737	0.519797	11	0.7084	0.4662	25	1.04095	0.4366	0.244306	18	0.489617	0.344	7	1.04961	0.308

## Sheet: UNTRvsCT_STvsST
Trait	Group1	Group2	T3.p_value_wilcoxon	T3.Sample_size1	T3.Mean_Group1	T3.Median_Group1	T3.Sample_size2	T3.Mean_Group2	T3.Median_Group2	T0.p_value_wilcoxon	T0.Sample_size1	T0.Mean_Group1	T0.Median_Group1	T0.Sample_size2	T0.Mean_Group2	T0.Median_Group2	T1.p_value_wilcoxon	T1.Sample_size1	T1.Mean_Group1	T1.Median_Group1	T1.Sample_size2	T1.Mean_Group2	T1.Median_Group2	T2.p_value_wilcoxon	T2.Sample_size1	T2.Mean_Group1	T2.Median_Group1	T2.Sample_size2	T2.Mean_Group2	T2.Median_Group2
CD69+ CD8% CD8 T cells	UNTR	CT	0.0107398	12	18.8213	17.2509	29	12.1677	11.0829	0.259324	7	26.9474	26.4402	7	21.092	13.6336	0.00259218	10	20.29	17.2877	25	11.3977	9.049	0.183333	3	28.0802	32.0175	7	16.6933	7.7619
CD69+ B% B cells	UNTR	CT	0.0392817	12	46.4375	44.614	29	36.5242	37.3379	0.0530303	7	56.2811	55.1691	7	41.9391	33.7122	0.225307	10	48.6254	47.1414	25	42.2241	41.7685	0.666667	3	35.7227	39.4682	7	33.1516	34.7647
CD137+ CD4% CD4 T cells	UNTR	CT	0.052217	12	0.883733	0.82105	29	0.592038	0.5265	1	7	0.852371	0.9124	7	0.858257	0.6643	0.679452	10	0.71361	0.6841	25	0.68918	0.6015	0.183333	3	0.873767	0.7228	7	0.4925	0.3572
CD25+ CD4% CD4 T cells	UNTR	CT	0.0640264	12	8.25607	8.2417	29	6.49296	6.2586	0.620047	7	6.68187	6.6646	7	6.22271	4.8605	0.732919	10	6.81101	6.48415	25	7.6523	6.6178	0.666667	3	6.37847	5.9906	7	5.37904	4.3663
CD69+ CD4% CD4 T cells	UNTR	CT	0.0778831	12	11.9962	12.0457	29	8.05272	6.4638	0.455711	7	19.48	21.7577	7	14.7801	16.2534	0.113222	10	11.7651	10.374	25	7.89272	7.487	0.183333	3	11.8392	13.9188	7	5.64243	3.059
CD137+ CD8% CD8 T cells	UNTR	CT	0.0778831	12	1.93204	0.83715	29	0.832224	0.4286	0.0174825	7	2.29523	1.0829	7	0.816386	0.4737	0.0592067	10	1.29643	0.642	25	1.04095	0.4366	0.183333	3	3.31273	1.6203	7	1.04961	0.308
CD25+ CD8% CD8 T cells	UNTR	CT	0.126502	12	2.37766	1.8196	29	1.42066	0.9024	0.0530303	7	2.3834	2.5935	7	0.942529	0.8131	0.162308	10	2.31435	2.2261	25	1.45949	1.0136	0.0166667	3	3.53437	3.8481	7	0.787757	0.4831
CD25+ B% B cells	UNTR	CT	0.226735	12	14.7559	14.2267	29	12.216	10.2627	0.208625	7	12.4946	12.175	7	8.14933	8.0636	0.653274	10	13.9234	13.4062	25	13.6847	10.8189	0.833333	3	10.4777	9.908	7	9.50387	8.674
HLA-DR+ B% B cells	UNTR	CT	0.661219	12	83.5837	88.8969	29	87.2259	88.8701	0.804779	7	92.198	93.6792	7	93.7341	94.8987	0.577274	10	87.0035	89.6607	25	89.651	92.6386	0.516667	3	87.238	88.6681	7	94.3608	94.6038
HLA-DR+ CD8% CD8 T cells	UNTR	CT	0.723863	12	3.29474	2.34125	29	3.78608	2.5474	0.259324	7	3.1146	2.2493	7	2.27026	1.7338	0.528962	10	3.51165	3.3219	25	3.35334	2.3139	0.266667	3	3.55657	4.0506	7	1.68866	1.4662
HLA-DR+ CD4% CD4 T cells	UNTR	CT	0.788359	12	1.51812	1.07125	29	1.37146	1.2209	0.901515	7	1.25943	1.0533	7	1.2471	1.1541	0.653274	10	1.27911	1.21675	25	1.43024	1.2894	0.666667	3	1.69617	0.9379	7	0.956	0.9502
CD137+ B% B cells	UNTR	CT	0.876522	12	3.11055	2.62465	29	3.65731	2.9787	0.382867	7	2.50927	1.934	7	4.10593	5.2806	0.377059	10	2.8072	2.3681	25	3.24368	2.7887	0.266667	3	2.219	2.2536	7	4.45766	4.0628

## Sheet: FTYvsUNTR_STvsST
Trait	Group1	Group2	T3.p_value_wilcoxon	T3.Sample_size1	T3.Mean_Group1	T3.Median_Group1	T3.Sample_size2	T3.Mean_Group2	T3.Median_Group2	T0.p_value_wilcoxon	T0.Sample_size1	T0.Mean_Group1	T0.Median_Group1	T0.Sample_size2	T0.Mean_Group2	T0.Median_Group2	T1.p_value_wilcoxon	T1.Sample_size1	T1.Mean_Group1	T1.Median_Group1	T1.Sample_size2	T1.Mean_Group2	T1.Median_Group2	T2.p_value_wilcoxon	T2.Sample_size1	T2.Mean_Group1	T2.Median_Group1	T2.Sample_size2	T2.Mean_Group2	T2.Median_Group2
HLA-DR+ CD4% CD4 T cells	FTY	UNTR	0.000733969	17	4.20506	3.8927	12	1.51812	1.07125	0.00123406	10	3.93379	3.387	7	1.25943	1.0533	0.00196317	13	3.77991	3.2194	10	1.27911	1.21675	0.054386	17	4.1827	4.0742	3	1.69617	0.9379
CD69+ CD4% CD4 T cells	FTY	UNTR	0.0972695	17	8.92809	7.5394	12	11.9962	12.0457	0.812526	10	23.8525	17.3194	7	19.48	21.7577	0.0665958	13	17.6086	17.796	10	11.7651	10.374	0.615789	17	13.6894	9.5417	3	11.8392	13.9188
CD69+ CD8% CD8 T cells	FTY	UNTR	0.0972695	17	28.1958	24.1656	12	18.8213	17.2509	0.0330111	10	45.2629	39.4346	7	26.9474	26.4402	0.000470253	13	41.971	38.8012	10	20.29	17.2877	0.357895	17	37.8296	35.6621	3	28.0802	32.0175
CD25+ CD8% CD8 T cells	FTY	UNTR	0.152277	17	1.48193	1.0563	12	2.37766	1.8196	0.474702	10	3.31588	3.25775	7	2.3834	2.5935	0.312788	13	2.66245	1.3727	10	2.31435	2.2261	0.0929825	17	2.48211	1.8265	3	3.53437	3.8481
CD25+ CD4% CD4 T cells	FTY	UNTR	0.165592	17	6.53581	6.0018	12	8.25607	8.2417	0.669066	10	7.2824	5.1642	7	6.68187	6.6646	0.48329	13	5.87819	6.3556	10	6.81101	6.48415	1	17	6.49221	7.3938	3	6.37847	5.9906
CD25+ B% B cells	FTY	UNTR	0.179731	17	11.2858	10.5263	12	14.7559	14.2267	0.0249897	10	6.24892	5.07395	7	12.4946	12.175	0.0303287	13	8.06848	6.8063	10	13.9234	13.4062	0.545614	17	8.04026	6.2368	3	10.4777	9.908
CD137+ CD4% CD4 T cells	FTY	UNTR	0.194718	17	0.726294	0.4909	12	0.883733	0.82105	0.314788	10	0.92003	0.3998	7	0.852371	0.9124	0.0665958	13	0.442738	0.4182	10	0.71361	0.6841	0.145614	17	0.676471	0.4839	3	0.873767	0.7228
HLA-DR+ CD8% CD8 T cells	FTY	UNTR	0.210569	17	3.96441	3.1436	12	3.29474	2.34125	0.193233	10	6.17217	4.3487	7	3.1146	2.2493	0.692607	13	4.05716	3.4351	10	3.51165	3.3219	0.415789	17	5.34891	5.2352	3	3.55657	4.0506
CD69+ B% B cells	FTY	UNTR	0.55579	17	49.6256	50.1196	12	46.4375	44.614	0.886775	10	54.7008	53.8188	7	56.2811	55.1691	0.283929	13	54.3984	56.832	10	48.6254	47.1414	0.0929825	17	47.2793	45.9627	3	35.7227	39.4682
CD137+ B% B cells	FTY	UNTR	0.55579	17	3.86478	3.1056	12	3.11055	2.62465	0.600884	10	2.53674	1.71065	7	2.50927	1.934	0.562933	13	2.71331	2.2006	10	2.8072	2.3681	0.305263	17	4.63384	4.0346	3	2.219	2.2536
CD137+ CD8% CD8 T cells	FTY	UNTR	0.585531	17	1.51523	0.6401	12	1.93204	0.83715	0.962258	10	2.85175	1.87985	7	2.29523	1.0829	0.231578	13	0.856838	0.5485	10	1.29643	0.642	0.478947	17	2.15535	0.8591	3	3.31273	1.6203
HLA-DR+ B% B cells	FTY	UNTR	0.947908	17	84.6243	87.4265	12	83.5837	88.8969	0.886775	10	85.6995	93.4028	7	92.198	93.6792	0.648162	13	83.4223	90.5478	10	87.0035	89.6607	0.842105	17	85.038	88.2883	3	87.238	88.6681

## Sheet: DMFvsUNTR_STvsST
Trait	Group1	Group2	T3.p_value_wilcoxon	T3.Sample_size1	T3.Mean_Group1	T3.Median_Group1	T3.Sample_size2	T3.Mean_Group2	T3.Median_Group2	T0.p_value_wilcoxon	T0.Sample_size1	T0.Mean_Group1	T0.Median_Group1	T0.Sample_size2	T0.Mean_Group2	T0.Median_Group2	T1.p_value_wilcoxon	T1.Sample_size1	T1.Mean_Group1	T1.Median_Group1	T1.Sample_size2	T1.Mean_Group2	T1.Median_Group2	T2.p_value_wilcoxon	T2.Sample_size1	T2.Mean_Group1	T2.Median_Group1	T2.Sample_size2	T2.Mean_Group2	T2.Median_Group2
CD69+ CD4% CD4 T cells	DMF	UNTR	0.000187291	22	27.1131	24.7772	12	11.9962	12.0457	0.185137	15	32.75	28.9632	7	19.48	21.7577	0.000590714	18	27.6784	26.6456	10	11.7651	10.374	0.0821429	13	23.6879	21.5268	3	11.8392	13.9188
CD69+ CD8% CD8 T cells	DMF	UNTR	0.00207618	22	41.4303	46.0005	12	18.8213	17.2509	0.106108	15	41.2023	40.581	7	26.9474	26.4402	0.00170981	18	40.2053	35.305	10	20.29	17.2877	0.8	13	36.593	26.567	3	28.0802	32.0175
CD69+ B% B cells	DMF	UNTR	0.00756755	22	59.8091	57.6556	12	46.4375	44.614	0.783258	15	55.2362	52.9586	7	56.2811	55.1691	0.00850362	18	60.129	57.7552	10	48.6254	47.1414	0.00357143	13	57.3653	53.937	3	35.7227	39.4682
CD137+ B% B cells	DMF	UNTR	0.0205013	22	1.81427	1.6029	12	3.11055	2.62465	0.945211	15	3.36573	1.8072	7	2.50927	1.934	0.464182	18	2.76051	1.84745	10	2.8072	2.3681	0.9	13	2.39002	1.7801	3	2.219	2.2536
CD137+ CD8% CD8 T cells	DMF	UNTR	0.217227	22	3.42033	1.9091	12	1.93204	0.83715	0.945211	15	2.97882	1.626	7	2.29523	1.0829	0.159891	18	3.3563	3.3613	10	1.29643	0.642	1	13	3.61361	3.5	3	3.31273	1.6203
CD25+ B% B cells	DMF	UNTR	0.23106	22	11.7114	10.8796	12	14.7559	14.2267	0.266594	15	11.7949	7.6415	7	12.4946	12.175	0.408141	18	12.6623	10.3612	10	13.9234	13.4062	0.8	13	12.7363	11.1111	3	10.4777	9.908
HLA-DR+ B% B cells	DMF	UNTR	0.344764	22	88.6903	90.8094	12	83.5837	88.8969	0.406863	15	94.5036	94.3549	7	92.198	93.6792	0.381642	18	91.1291	93.638	10	87.0035	89.6607	0.8	13	89.5812	90.7402	3	87.238	88.6681
CD25+ CD8% CD8 T cells	DMF	UNTR	0.344764	22	3.83692	2.5463	12	2.37766	1.8196	0.730861	15	2.98575	2.4857	7	2.3834	2.5935	0.435657	18	3.30208	2.46765	10	2.31435	2.2261	1	13	4.29852	3.5651	3	3.53437	3.8481
CD137+ CD4% CD4 T cells	DMF	UNTR	0.581644	22	0.801105	0.62595	12	0.883733	0.82105	0.332196	15	0.658193	0.4804	7	0.852371	0.9124	0.132742	18	0.999456	0.9342	10	0.71361	0.6841	0.521429	13	0.691423	0.5663	3	0.873767	0.7228
HLA-DR+ CD4% CD4 T cells	DMF	UNTR	0.631431	22	1.23752	1.03265	12	1.51812	1.07125	0.332196	15	1.01497	0.8697	7	1.25943	1.0533	0.906311	18	1.44078	1.1724	10	1.27911	1.21675	1	13	1.30399	1.0342	3	1.69617	0.9379
CD25+ CD4% CD4 T cells	DMF	UNTR	0.817493	22	8.42218	8.94185	12	8.25607	8.2417	0.266594	15	5.54375	5.6373	7	6.68187	6.6646	0.109183	18	9.04339	8.4688	10	6.81101	6.48415	0.703571	13	8.12108	7.8805	3	6.37847	5.9906
HLA-DR+ CD8% CD8 T cells	DMF	UNTR	0.92929	22	3.07308	3.00385	12	3.29474	2.34125	0.783258	15	3.00571	2.9075	7	3.1146	2.2493	0.832196	18	3.70733	3.0512	10	3.51165	3.3219	0.8	13	4.51904	3.9485	3	3.55657	4.0506

## Sheet: NATvsUNTR_STvsST
Trait	Group1	Group2	T3.p_value_wilcoxon	T3.Sample_size1	T3.Mean_Group1	T3.Median_Group1	T3.Sample_size2	T3.Mean_Group2	T3.Median_Group2	T0.p_value_wilcoxon	T0.Sample_size1	T0.Mean_Group1	T0.Median_Group1	T0.Sample_size2	T0.Mean_Group2	T0.Median_Group2	T1.p_value_wilcoxon	T1.Sample_size1	T1.Mean_Group1	T1.Median_Group1	T1.Sample_size2	T1.Mean_Group2	T1.Median_Group2	T2.p_value_wilcoxon	T2.Sample_size1	T2.Mean_Group1	T2.Median_Group1	T2.Sample_size2	T2.Mean_Group2	T2.Median_Group2
CD25+ B% B cells	NAT	UNTR	0.000537643	20	27.5692	27.8306	12	14.7559	14.2267	0.00384651	15	24.0394	23.5775	7	12.4946	12.175	0.0127184	11	25.4368	25.9769	10	13.9234	13.4062	0.00601504	18	28.3123	28.4432	3	10.4777	9.908
HLA-DR+ B% B cells	NAT	UNTR	0.00106689	20	94.4084	95.2689	12	83.5837	88.8969	0.162363	15	94.6508	95.807	7	92.198	93.6792	0.0986176	11	93.1233	94.192	10	87.0035	89.6607	0.470677	18	93.3788	94.0829	3	87.238	88.6681
HLA-DR+ CD4% CD4 T cells	NAT	UNTR	0.016855	20	2.02655	1.7143	12	1.51812	1.07125	0.266594	15	1.60158	1.495	7	1.25943	1.0533	0.0241554	11	1.94666	1.7029	10	1.27911	1.21675	0.356391	18	1.91199	1.85115	3	1.69617	0.9379
CD69+ B% B cells	NAT	UNTR	0.0358822	20	57.3873	56.7693	12	46.4375	44.614	0.0319448	15	42.6534	43.2881	7	56.2811	55.1691	0.972539	11	45.8957	48.1102	10	48.6254	47.1414	0.100752	18	46.4759	44.5655	3	35.7227	39.4682
CD69+ CD8% CD8 T cells	NAT	UNTR	0.04824	20	14.5125	11.1656	12	18.8213	17.2509	0.00212262	15	12.9692	7.0012	7	26.9474	26.4402	0.132118	11	15.2064	9.0745	10	20.29	17.2877	0.00601504	18	8.97381	5.8449	3	28.0802	32.0175
CD137+ CD8% CD8 T cells	NAT	UNTR	0.115933	20	0.68037	0.5743	12	1.93204	0.83715	0.00507787	15	0.631213	0.3528	7	2.29523	1.0829	0.151737	11	0.7084	0.4662	10	1.29643	0.642	0.0240602	18	0.489617	0.344	3	3.31273	1.6203
CD69+ CD4% CD4 T cells	NAT	UNTR	0.223842	20	15.8672	16.2764	12	11.9962	12.0457	0.122948	15	11.8092	12.2882	7	19.48	21.7577	0.60473	11	12.4821	12.4031	10	11.7651	10.374	0.356391	18	8.8146	8.5956	3	11.8392	13.9188
CD137+ CD4% CD4 T cells	NAT	UNTR	0.239121	20	0.70284	0.52415	12	0.883733	0.82105	0.141653	15	0.533047	0.4212	7	0.852371	0.9124	0.756444	11	0.666191	0.62	10	0.71361	0.6841	0.0796992	18	0.57385	0.528	3	0.873767	0.7228
CD25+ CD4% CD4 T cells	NAT	UNTR	0.271778	20	9.99875	9.9596	12	8.25607	8.2417	0.406863	15	8.77051	7.1989	7	6.68187	6.6646	0.197116	11	9.84409	9.0002	10	6.81101	6.48415	0.261654	18	9.55696	8.7469	3	6.37847	5.9906
CD137+ B% B cells	NAT	UNTR	0.307265	20	2.25231	1.97925	12	3.11055	2.62465	0.890656	15	2.52577	1.67	7	2.50927	1.934	0.863267	11	2.43993	2.5271	10	2.8072	2.3681	0.669173	18	2.07762	1.71735	3	2.219	2.2536
CD25+ CD8% CD8 T cells	NAT	UNTR	0.687163	20	2.32694	2.02765	12	2.37766	1.8196	0.298246	15	1.84303	1.5553	7	2.3834	2.5935	0.511562	11	1.72262	1.6133	10	2.31435	2.2261	0.153383	18	2.08954	1.75095	3	3.53437	3.8481
HLA-DR+ CD8% CD8 T cells	NAT	UNTR	0.893295	20	2.87955	2.4872	12	3.29474	2.34125	0.534912	15	2.75495	2.107	7	3.1146	2.2493	0.972539	11	3.36975	3.2229	10	3.51165	3.3219	1	18	3.64921	3.8579	3	3.55657	4.0506
