# Supplementary material for: Implications of disease-modifying therapies for multiple sclerosis on immune cells and response to COVID-19 vaccination
Source: Front Immunol. 2024 Jul 15;15:1416464. doi: 10.3389/fimmu.2024.1416464 (PMC11284103; doi:10.3389/fimmu.2024.1416464)
Supplement: Supplementary file 9 [file Table_8.xlsx]

## Sheet: FTYvsFTY_BvsST
Supplementary Table 8. Cell surface activation markers, basal vs stimulated samples. For basal vs stimulated comparison of cells within each group (FTY, DMF, NAT, UNTR, CT), the significance threshold was 4.16x10-3 corresponding to the nominal P-value of 0.05 divided by 12 traits simultaneously assessed. Comparisons at T3 are in white, at T0 in orange, at T1 in green, and at T2 in blue.
Trait	Group1	Group2	T3.p_value_wilcoxon	T3.Sample_size1	T3.Mean_Group1	T3.Median_Group1	T3.Sample_size2	T3.Mean_Group2	T3.Median_Group2	T0.p_value_wilcoxon	T0.Sample_size1	T0.Mean_Group1	T0.Median_Group1	T0.Sample_size2	T0.Mean_Group2	T0.Median_Group2	T1.p_value_wilcoxon	T1.Sample_size1	T1.Mean_Group1	T1.Median_Group1	T1.Sample_size2	T1.Mean_Group2	T1.Median_Group2	T2.p_value_wilcoxon	T2.Sample_size1	T2.Mean_Group1	T2.Median_Group1	T2.Sample_size2	T2.Mean_Group2	T2.Median_Group2
CD137+ CD8% CD8 T cells	FTY-Basal	FTY-Stimulated	0.387259	16	1.65512	0.3335	17	1.51523	0.6401	0.172814	8	1.50046	0.9864	10	2.85175	1.87985	0.728339	12	0.746658	0.52995	13	0.856838	0.5485	0.0106705	12	0.394267	0.3478	17	2.15535	0.8591
HLA-DR+ B% B cells	FTY-Basal	FTY-Stimulated	0.533435	16	81.6704	80.9169	17	84.6243	87.4265	0.89675	8	93.7047	96.4531	10	85.6995	93.4028	0.538245	12	81.2999	87.4159	13	83.4223	90.5478	0.711011	12	79.6029	89.6856	17	85.038	88.2883
CD25+ CD4% CD4 T cells	FTY-Basal	FTY-Stimulated	0.708972	16	5.94454	6.04335	17	6.53581	6.0018	0.965401	8	7.53665	6.96885	10	7.2824	5.1642	0.405904	12	5.08913	5.88155	13	5.87819	6.3556	0.913284	12	6.98538	7.8184	17	6.49221	7.3938
CD69+ CD8% CD8 T cells	FTY-Basal	FTY-Stimulated	0.789843	16	27.1668	24.9698	17	28.1958	24.1656	0.696467	8	40.498	38.3152	10	45.2629	39.4346	0.893791	12	39.0815	40.4648	13	41.971	38.8012	0.444484	12	33.7783	32.8782	17	37.8296	35.6621
CD137+ CD4% CD4 T cells	FTY-Basal	FTY-Stimulated	0.845068	16	0.646144	0.5915	17	0.726294	0.4909	0.89675	8	0.77225	0.6163	10	0.92003	0.3998	0.768887	12	0.450383	0.26465	13	0.442738	0.4182	0.165592	12	0.4737	0.2858	17	0.676471	0.4839
HLA-DR+ CD4% CD4 T cells	FTY-Basal	FTY-Stimulated	0.845068	16	4.13305	3.42535	17	4.20506	3.8927	0.828557	8	3.65711	3.2093	10	3.93379	3.387	0.688522	12	3.41708	3.0945	13	3.77991	3.2194	0.810617	12	4.47947	4.08165	17	4.1827	4.0742
HLA-DR+ CD8% CD8 T cells	FTY-Basal	FTY-Stimulated	0.872979	16	4.03014	3.05645	17	3.96441	3.1436	0.514786	8	6.2319	5.8776	10	6.17217	4.3487	0.688522	12	3.54404	2.9582	13	4.05716	3.4351	0.615969	12	6.16436	5.8015	17	5.34891	5.2352
CD137+ B% B cells	FTY-Basal	FTY-Stimulated	0.929231	16	3.39913	3.2312	17	3.86478	3.1056	0.761826	8	2.39942	1.9835	10	2.53674	1.71065	0.574293	12	2.32923	2.10255	13	2.71331	2.2006	0.210569	12	3.13624	2.8265	17	4.63384	4.0346
CD25+ CD8% CD8 T cells	FTY-Basal	FTY-Stimulated	0.942562	16	1.28309	1.012	17	1.48193	1.0563	0.572604	8	2.32581	1.91085	10	3.31588	3.25775	0.503319	12	1.61184	1.17445	13	2.66245	1.3727	0.106815	12	1.15733	0.84685	17	2.48211	1.8265
CD69+ CD4% CD4 T cells	FTY-Basal	FTY-Stimulated	0.957504	16	9.56261	8.02175	17	8.92809	7.5394	0.514786	8	13.3087	12.1687	10	23.8525	17.3194	0.688522	12	18.5165	17.0084	13	17.6086	17.796	0.947908	12	11.282	8.53285	17	13.6894	9.5417
CD69+ B% B cells	FTY-Basal	FTY-Stimulated	0.985829	16	48.1342	50.8916	17	49.6256	50.1196	0.633438	8	51.5613	45.95	10	54.7008	53.8188	0.320322	12	51.8882	51.2282	13	54.3984	56.832	0.844577	12	46.4194	42.5074	17	47.2793	45.9627
CD25+ B% B cells	FTY-Basal	FTY-Stimulated	1	16	10.3318	8.2424	17	11.2858	10.5263	0.965401	8	6.85832	6.86115	10	6.24892	5.07395	0.611412	12	7.44969	5.9275	13	8.06848	6.8063	0.52678	12	6.55819	4.86195	17	8.04026	6.2368

## Sheet: DMFvsDMF_BvsST
Trait	Group1	Group2	T3.p_value_wilcoxon	T3.Sample_size1	T3.Mean_Group1	T3.Median_Group1	T3.Sample_size2	T3.Mean_Group2	T3.Median_Group2	T0.p_value_wilcoxon	T0.Sample_size1	T0.Mean_Group1	T0.Median_Group1	T0.Sample_size2	T0.Mean_Group2	T0.Median_Group2	T1.p_value_wilcoxon	T1.Sample_size1	T1.Mean_Group1	T1.Median_Group1	T1.Sample_size2	T1.Mean_Group2	T1.Median_Group2	T2.p_value_wilcoxon	T2.Sample_size1	T2.Mean_Group1	T2.Median_Group1	T2.Sample_size2	T2.Mean_Group2	T2.Median_Group2
CD137+ B% B cells	DMF-Basal	DMF-Stimulated	0.0414813	22	1.32222	1.21175	22	1.81427	1.6029	0.235167	13	1.9844	1.3138	15	3.36573	1.8072	0.290443	15	2.07371	1.4027	18	2.76051	1.84745	0.0596758	12	1.36763	0.78085	13	2.39002	1.7801
CD25+ CD4% CD4 T cells	DMF-Basal	DMF-Stimulated	0.157021	22	6.62433	5.5675	22	8.42218	8.94185	0.524956	13	5.04732	3.546	15	5.54375	5.6373	0.155164	15	7.0616	7.6925	18	9.04339	8.4688	0.0768398	12	5.45142	5.2211	13	8.12108	7.8805
CD137+ CD4% CD4 T cells	DMF-Basal	DMF-Stimulated	0.202974	22	0.690795	0.43855	22	0.801105	0.62595	0.495646	13	0.567408	0.2981	15	0.658193	0.4804	0.116708	15	0.73786	0.5203	18	0.999456	0.9342	0.151872	12	0.484883	0.45725	13	0.691423	0.5663
CD69+ B% B cells	DMF-Basal	DMF-Stimulated	0.321876	22	55.3263	51.3663	22	59.8091	57.6556	0.316209	13	51.9818	47.1729	15	55.2362	52.9586	0.12556	15	55.1887	51.3716	18	60.129	57.7552	0.0596758	12	49.0232	49.318	13	57.3653	53.937
HLA-DR+ B% B cells	DMF-Basal	DMF-Stimulated	0.537631	22	87.3717	88.9517	22	88.6903	90.8094	0.0366902	13	91.6946	92.1026	15	94.5036	94.3549	0.177575	15	88.7993	91.2942	18	91.1291	93.638	0.978697	12	89.6147	91.2738	13	89.5812	90.7402
CD25+ B% B cells	DMF-Basal	DMF-Stimulated	0.553127	22	11.2484	8.84405	22	11.7114	10.8796	1	13	12.1173	8.0813	15	11.7949	7.6415	0.789111	15	13.5698	9.656	18	12.6623	10.3612	0.347493	12	9.38702	8.2581	13	12.7363	11.1111
HLA-DR+ CD4% CD4 T cells	DMF-Basal	DMF-Stimulated	0.600858	22	1.1626	0.9462	22	1.23752	1.03265	0.5551	13	0.940685	0.8011	15	1.01497	0.8697	0.485964	15	1.31611	1.0081	18	1.44078	1.1724	0.538245	12	1.25762	1.1003	13	1.30399	1.0342
CD137+ CD8% CD8 T cells	DMF-Basal	DMF-Stimulated	0.617164	22	2.80455	1.57025	22	3.42033	1.9091	0.927792	13	4.07133	1.1827	15	2.97882	1.626	0.60476	15	2.89167	1.7241	18	3.3563	3.3613	0.18607	12	2.46573	1.6709	13	3.61361	3.5
CD25+ CD8% CD8 T cells	DMF-Basal	DMF-Stimulated	0.617164	22	3.2379	2.66835	22	3.83692	2.5463	0.785649	13	3.17129	3.0097	15	2.98575	2.4857	0.789111	15	3.69855	3.002	18	3.30208	2.46765	0.347493	12	3.13404	2.63765	13	4.29852	3.5651
CD69+ CD8% CD8 T cells	DMF-Basal	DMF-Stimulated	0.916741	22	40.0738	42.1962	22	41.4303	46.0005	0.96386	13	41.5678	39.0625	15	41.2023	40.581	0.844523	15	41.3959	36.3588	18	40.2053	35.305	0.893791	12	35.7216	31.5104	13	36.593	26.567
HLA-DR+ CD8% CD8 T cells	DMF-Basal	DMF-Stimulated	0.943859	22	3.58062	2.8988	22	3.07308	3.00385	0.785649	13	2.8881	2.7079	15	3.00571	2.9075	0.92898	15	3.75815	2.5561	18	3.70733	3.0512	0.810042	12	5.21653	3.7294	13	4.51904	3.9485
CD69+ CD4% CD4 T cells	DMF-Basal	DMF-Stimulated	0.990733	22	26.3025	25.5987	22	27.1131	24.7772	0.927792	13	31.4924	25.4162	15	32.75	28.9632	0.872531	15	26.6101	24.3182	18	27.6784	26.6456	0.810042	12	22.637	20.6835	13	23.6879	21.5268

## Sheet: NATvsNAT_BvsST
Trait	Group1	Group2	T3.p_value_wilcoxon	T3.Sample_size1	T3.Mean_Group1	T3.Median_Group1	T3.Sample_size2	T3.Mean_Group2	T3.Median_Group2	T0.p_value_wilcoxon	T0.Sample_size1	T0.Mean_Group1	T0.Median_Group1	T0.Sample_size2	T0.Mean_Group2	T0.Median_Group2	T1.p_value_wilcoxon	T1.Sample_size1	T1.Mean_Group1	T1.Median_Group1	T1.Sample_size2	T1.Mean_Group2	T1.Median_Group2	T2.p_value_wilcoxon	T2.Sample_size1	T2.Mean_Group1	T2.Median_Group1	T2.Sample_size2	T2.Mean_Group2	T2.Median_Group2
CD25+ CD4% CD4 T cells	NAT-Basal	NAT-Stimulated	0.108077	20	8.39029	7.34395	20	9.99875	9.9596	0.806334	15	8.34536	7.0918	15	8.77051	7.1989	0.379339	12	8.13651	6.8883	11	9.84409	9.0002	0.134139	18	8.10444	6.53635	18	9.55696	8.7469
HLA-DR+ B% B cells	NAT-Basal	NAT-Stimulated	0.182631	20	92.5667	93.6174	20	94.4084	95.2689	0.566774	15	94.3183	95.0039	15	94.6508	95.807	0.449137	12	91.4337	91.4222	11	93.1233	94.192	0.442944	18	91.8717	92.4771	18	93.3788	94.0829
CD137+ CD4% CD4 T cells	NAT-Basal	NAT-Stimulated	0.231499	20	0.615125	0.47115	20	0.70284	0.52415	0.164629	15	0.3501	0.3503	15	0.533047	0.4212	0.0317437	12	0.413867	0.36255	11	0.666191	0.62	0.0470848	18	0.415883	0.32735	18	0.57385	0.528
CD69+ B% B cells	NAT-Basal	NAT-Stimulated	0.340785	20	53.5535	50.5333	20	57.3873	56.7693	0.743702	15	41.6051	42.3588	15	42.6534	43.2881	0.037418	12	36.5123	33.4858	11	45.8957	48.1102	0.0591472	18	39.978	39.9098	18	46.4759	44.5655
CD137+ CD8% CD8 T cells	NAT-Basal	NAT-Stimulated	0.413526	20	0.503405	0.3843	20	0.68037	0.5743	0.412376	15	0.590193	0.2618	15	0.631213	0.3528	0.103709	12	0.389892	0.3012	11	0.7084	0.4662	0.562777	18	0.373789	0.27715	18	0.489617	0.344
HLA-DR+ CD4% CD4 T cells	NAT-Basal	NAT-Stimulated	0.511661	20	1.70155	1.62385	20	2.02655	1.7143	0.201679	15	1.35082	1.3414	15	1.60158	1.495	0.379339	12	1.66803	1.4072	11	1.94666	1.7029	0.278784	18	1.65641	1.52605	18	1.91199	1.85115
CD137+ B% B cells	NAT-Basal	NAT-Stimulated	0.511661	20	2.01399	1.59595	20	2.25231	1.97925	0.0367175	15	1.61461	1.0893	15	2.52577	1.67	0.059498	12	1.70187	1.25135	11	2.43993	2.5271	0.442944	18	1.87821	1.6628	18	2.07762	1.71735
CD69+ CD4% CD4 T cells	NAT-Basal	NAT-Stimulated	0.601662	20	14.6643	15.0433	20	15.8672	16.2764	0.870194	15	11.9881	10.271	15	11.8092	12.2882	0.449137	12	10.8775	8.7393	11	12.4821	12.4031	0.118201	18	7.14411	7.8585	18	8.8146	8.5956
CD25+ CD8% CD8 T cells	NAT-Basal	NAT-Stimulated	0.620465	20	2.15104	1.8466	20	2.32694	2.02765	1	15	1.90056	1.6508	15	1.84303	1.5553	0.449137	12	1.45881	1.2836	11	1.72262	1.6133	0.987538	18	1.92617	1.4393	18	2.08954	1.75095
CD25+ B% B cells	NAT-Basal	NAT-Stimulated	0.841013	20	27.335	26.9681	20	27.5692	27.8306	0.806334	15	23.286	25.65	15	24.0394	23.5775	0.565784	12	22.7287	22.6064	11	25.4368	25.9769	0.62791	18	26.3565	25.8924	18	28.3123	28.4432
CD69+ CD8% CD8 T cells	NAT-Basal	NAT-Stimulated	0.946695	20	14.5392	13.3366	20	14.5125	11.1656	0.743702	15	14.027	8.7694	15	12.9692	7.0012	0.739898	12	13.265	8.91275	11	15.2064	9.0745	0.86357	18	8.65433	5.57675	18	8.97381	5.8449
HLA-DR+ CD8% CD8 T cells	NAT-Basal	NAT-Stimulated	0.968002	20	2.86313	2.56075	20	2.87955	2.4872	0.65287	15	2.44837	2.1647	15	2.75495	2.107	0.413411	12	2.80541	2.7477	11	3.36975	3.2229	0.742798	18	3.37881	3.34225	18	3.64921	3.8579

## Sheet: UNTRvsUNTR_BvsST
Trait	Group1	Group2	T3.p_value_wilcoxon	T3.Sample_size1	T3.Mean_Group1	T3.Median_Group1	T3.Sample_size2	T3.Mean_Group2	T3.Median_Group2	T0.p_value_wilcoxon	T0.Sample_size1	T0.Mean_Group1	T0.Median_Group1	T0.Sample_size2	T0.Mean_Group2	T0.Median_Group2	T1.p_value_wilcoxon	T1.Sample_size1	T1.Mean_Group1	T1.Median_Group1	T1.Sample_size2	T1.Mean_Group2	T1.Median_Group2	T2.p_value_wilcoxon	T2.Sample_size1	T2.Mean_Group1	T2.Median_Group1	T2.Sample_size2	T2.Mean_Group2	T2.Median_Group2
CD25+ CD4% CD4 T cells	UNTR-Basal	UNTR-Stimulated	0.113502	12	6.85722	7.2194	12	8.25607	8.2417	0.620047	7	5.80256	4.8646	7	6.68187	6.6646	0.182316	9	4.97793	4.5877	10	6.81101	6.48415	0.7	3	4.9957	5.1265	3	6.37847	5.9906
CD137+ B% B cells	UNTR-Basal	UNTR-Stimulated	0.218921	12	2.46826	1.9062	12	3.11055	2.62465	0.534965	7	1.88587	1.6297	7	2.50927	1.934	0.0349867	9	1.53518	1.4482	10	2.8072	2.3681	0.4	3	1.7647	1.5262	3	2.219	2.2536
CD137+ CD4% CD4 T cells	UNTR-Basal	UNTR-Stimulated	0.291343	12	0.625625	0.63715	12	0.883733	0.82105	0.259324	7	0.617543	0.7609	7	0.852371	0.9124	0.1333	9	0.484011	0.3856	10	0.71361	0.6841	1	3	0.831067	0.7913	3	0.873767	0.7228
CD25+ B% B cells	UNTR-Basal	UNTR-Stimulated	0.40951	12	12.3404	12.1918	12	14.7559	14.2267	0.455711	7	11.8197	10.8955	7	12.4946	12.175	0.60378	9	12.1116	14.0621	10	13.9234	13.4062	1	3	8.7253	8.3782	3	10.4777	9.908
CD69+ B% B cells	UNTR-Basal	UNTR-Stimulated	0.477575	12	41.5934	39.5099	12	46.4375	44.614	1	7	56.776	49.4662	7	56.2811	55.1691	0.60378	9	43.9772	43.6253	10	48.6254	47.1414	0.7	3	32.0843	29.7083	3	35.7227	39.4682
CD137+ CD8% CD8 T cells	UNTR-Basal	UNTR-Stimulated	0.477575	12	1.86793	0.5523	12	1.93204	0.83715	0.804779	7	1.9523	1.0803	7	2.29523	1.0829	0.780186	9	1.16633	0.7445	10	1.29643	0.642	0.7	3	3.94157	2.952	3	3.31273	1.6203
CD25+ CD8% CD8 T cells	UNTR-Basal	UNTR-Stimulated	0.551167	12	1.97113	1.6263	12	2.37766	1.8196	0.804779	7	2.16093	1.456	7	2.3834	2.5935	0.842105	9	2.05066	1.8637	10	2.31435	2.2261	0.7	3	3.7339	3.8745	3	3.53437	3.8481
HLA-DR+ B% B cells	UNTR-Basal	UNTR-Stimulated	0.629726	12	85.5557	90.8541	12	83.5837	88.8969	0.710373	7	94.0999	94.2817	7	92.198	93.6792	0.60378	9	86.2831	87.6626	10	87.0035	89.6607	1	3	88.1382	90.7703	3	87.238	88.6681
HLA-DR+ CD8% CD8 T cells	UNTR-Basal	UNTR-Stimulated	0.755285	12	3.34711	2.7983	12	3.29474	2.34125	0.804779	7	3.52346	3.0111	7	3.1146	2.2493	0.719695	9	3.28144	2.9412	10	3.51165	3.3219	1	3	4.2641	5.3317	3	3.55657	4.0506
CD69+ CD4% CD4 T cells	UNTR-Basal	UNTR-Stimulated	0.842836	12	11.6509	12.5376	12	11.9962	12.0457	1	7	19.8258	22.0044	7	19.48	21.7577	0.842105	9	10.3804	8.9904	10	11.7651	10.374	0.4	3	10.5304	12.0976	3	11.8392	13.9188
CD69+ CD8% CD8 T cells	UNTR-Basal	UNTR-Stimulated	0.932301	12	18.9507	17.7276	12	18.8213	17.2509	0.534965	7	28.4128	29.256	7	26.9474	26.4402	0.719695	9	20.7908	17.3297	10	20.29	17.2877	1	3	27.3352	28.7823	3	28.0802	32.0175
HLA-DR+ CD4% CD4 T cells	UNTR-Basal	UNTR-Stimulated	1	12	1.5558	1.15515	12	1.51812	1.07125	0.901515	7	1.18196	1.0873	7	1.25943	1.0533	0.400182	9	1.16187	1.1142	10	1.27911	1.21675	1	3	1.69003	1.2956	3	1.69617	0.9379

## Sheet: CTvsCT_BvsST
Trait	Group1	Group2	T3.p_value_wilcoxon	T3.Sample_size1	T3.Mean_Group1	T3.Median_Group1	T3.Sample_size2	T3.Mean_Group2	T3.Median_Group2	T0.p_value_wilcoxon	T0.Sample_size1	T0.Mean_Group1	T0.Median_Group1	T0.Sample_size2	T0.Mean_Group2	T0.Median_Group2	T1.p_value_wilcoxon	T1.Sample_size1	T1.Mean_Group1	T1.Median_Group1	T1.Sample_size2	T1.Mean_Group2	T1.Median_Group2	T2.p_value_wilcoxon	T2.Sample_size1	T2.Mean_Group1	T2.Median_Group1	T2.Sample_size2	T2.Mean_Group2	T2.Median_Group2
CD137+ B% B cells	CT-Basal	CT-Stimulated	1.60633e-05	28	1.43883	1.3847	29	3.65731	2.9787	0.0973193	7	1.32239	1.4675	7	4.10593	5.2806	9.97775e-07	25	1.29889	1.3283	25	3.24368	2.7887	0.0728438	7	2.18749	1.7245	7	4.45766	4.0628
CD69+ B% B cells	CT-Basal	CT-Stimulated	0.00325564	28	28.5535	28.0215	29	36.5242	37.3379	0.534965	7	37.2967	34.7136	7	41.9391	33.7122	0.000185072	25	30.6683	27.4039	25	42.2241	41.7685	0.259324	7	29.2772	31.3248	7	33.1516	34.7647
CD137+ CD4% CD4 T cells	CT-Basal	CT-Stimulated	0.0061602	28	0.391436	0.326	29	0.592038	0.5265	0.0973193	7	0.593257	0.4748	7	0.858257	0.6643	0.00149956	25	0.393264	0.3477	25	0.68918	0.6015	0.208625	7	0.376786	0.2891	7	0.4925	0.3572
CD137+ CD8% CD8 T cells	CT-Basal	CT-Stimulated	0.0281705	28	0.718436	0.2103	29	0.832224	0.4286	0.804779	7	0.739314	0.4719	7	0.816386	0.4737	0.175944	25	0.855896	0.3068	25	1.04095	0.4366	0.710373	7	1.2113	0.3356	7	1.04961	0.308
CD69+ CD4% CD4 T cells	CT-Basal	CT-Stimulated	0.086217	28	6.19646	5.836	29	8.05272	6.4638	0.804779	7	14.8039	14.3636	7	14.7801	16.2534	0.0408792	25	6.49116	5.0998	25	7.89272	7.487	0.804779	7	5.48709	3.3236	7	5.64243	3.059
CD25+ CD4% CD4 T cells	CT-Basal	CT-Stimulated	0.105548	28	5.15187	4.60145	29	6.49296	6.2586	0.455711	7	5.60393	4.093	7	6.22271	4.8605	0.00347717	25	5.34083	4.4373	25	7.6523	6.6178	0.455711	7	4.06094	4.105	7	5.37904	4.3663
HLA-DR+ CD4% CD4 T cells	CT-Basal	CT-Stimulated	0.145081	28	1.10776	1.09905	29	1.37146	1.2209	0.317599	7	1.05911	1.0139	7	1.2471	1.1541	0.163779	25	1.18286	0.945	25	1.43024	1.2894	0.804779	7	1.0083	0.9579	7	0.956	0.9502
CD25+ CD8% CD8 T cells	CT-Basal	CT-Stimulated	0.149578	28	1.20183	0.53515	29	1.42066	0.9024	0.804779	7	0.9611	0.4992	7	0.942529	0.8131	0.196939	25	1.11774	0.6771	25	1.45949	1.0136	0.259324	7	0.783129	0.3299	7	0.787757	0.4831
CD25+ B% B cells	CT-Basal	CT-Stimulated	0.470603	28	11.0483	8.8717	29	12.216	10.2627	0.620047	7	5.92216	5.5152	7	8.14933	8.0636	0.354829	25	11.1017	8.3929	25	13.6847	10.8189	0.455711	7	8.00034	7.7589	7	9.50387	8.674
CD69+ CD8% CD8 T cells	CT-Basal	CT-Stimulated	0.640206	28	11.8054	8.4511	29	12.1677	11.0829	0.901515	7	19.6476	14.8966	7	21.092	13.6336	0.923413	25	11.6785	9.2584	25	11.3977	9.049	0.901515	7	18.8783	12.2785	7	16.6933	7.7619
HLA-DR+ CD8% CD8 T cells	CT-Basal	CT-Stimulated	0.781647	28	3.58545	2.5712	29	3.78608	2.5474	0.259324	7	2.8678	2.4394	7	2.27026	1.7338	0.57678	25	3.71182	2.5267	25	3.35334	2.3139	0.208625	7	2.62091	1.9151	7	1.68866	1.4662
HLA-DR+ B% B cells	CT-Basal	CT-Stimulated	0.867935	28	87.6085	90.1245	29	87.2259	88.8701	0.382867	7	91.7932	92.3993	7	93.7341	94.8987	0.163779	25	87.3716	88.6859	25	89.651	92.6386	0.164918	7	91.4436	92.3137	7	94.3608	94.6038
