# Supplementary material for: Implications of disease-modifying therapies for multiple sclerosis on immune cells and response to COVID-19 vaccination
Source: Front Immunol. 2024 Jul 15;15:1416464. doi: 10.3389/fimmu.2024.1416464 (PMC11284103; doi:10.3389/fimmu.2024.1416464)
Supplement: Supplementary file 10 [file Table_9.xlsx]

## Sheet: FTY vs CT T3 Basal
Supplementary Table 9. Cytokine secretion at basal level, comparison between MS patients and CT. For cytokine evaluation among groups, the significance threshold was 3.57x10-4 corresponding to the nominal P-value of 0.05 divided by 10 traits simultaneously assessed and 14 comparisons considered (7 at basal level and 7 after stimulation). SD: standard deviation; Q1: first quartile; Q3: third quart…
Trait	p_value_wilcoxon	Sample_size FTY	Mean_FTY	Median_FTY	SD_FTY	Q1_FTY	Q3_FTY	Min_FTY	Max_FTY	p_valueKs_FTY	Sample_size CT	Mean_CT	Median_CT	SD_CT	Q1_CT	Q3_CT	Min_CT	Max_CT	p_valueKs_CT
IL-8	1.07056e-07	12	58515.1	42167.3	48429.4	27374.9	66430.8	15027	172435	0.566855	24	9284.17	7642.43	5281.94	6189.23	11745.1	934.063	22251.3	0.215478
IL-5	2.51605e-06	12	11.7263	9.82655	8.89903	6.36583	17.4721	1.61602	32.3275	0.882938	24	0.821162	0.802794	0.800398	0	1.246	0	2.8359	0.412212
GM-CSF	2.80879e-06	12	31.6376	26.4519	25.7586	13.7356	40.6287	4.77108	98.1458	0.784728	24	2.66326	1.94406	2.62027	0.947202	4.27364	0	10.8575	0.600764
IFN_gamma	3.89741e-05	12	33.443	27.5084	28.1254	13.2574	42.593	4.86543	104.005	0.667236	24	4.83038	3.16722	5.26255	1.31152	6.17712	0	19.2866	0.0767516
IL-1beta	0.000118599	12	193.96	127.401	209.736	20.1858	266.598	0	610.282	0.668668	24	11.5427	7.50597	10.9675	5.55264	12.6451	1.8169	49.3171	0.0896978
IL-2	0.000118599	12	20.3677	18.2956	12.6437	10.2439	28.7376	5.40857	47.2069	0.721805	24	6.80614	4.52417	6.16782	2.46527	7.98668	1.22691	20.1965	0.151963
IL-10	0.000129161	12	43.5584	26.9606	52.6485	9.98089	49.3486	0	187.568	0.455133	24	3.02433	2.51738	2.78245	1.23287	3.47823	0	10.8081	0.170185
IL-4	0.000188962	12	29.2442	26.1421	30.2122	6.27306	30.9593	0	91.4098	0.296251	24	1.49989	1.45627	1.21948	0.444913	2.1968	0	4.34299	0.936397
IL-6	0.00108094	12	2775.33	1331.17	4007.17	50.5558	3392.98	0	13694.5	0.405575	24	71.5835	18.761	150.894	11.4067	53.4286	1.87835	604.862	0.000975747
TNF-alpha	0.0402035	12	29.0626	22.3022	33.7613	4.04587	35.9971	0	105.626	0.550057	24	5.08804	2.37779	7.28855	1.25889	5.41931	0	32.9674	0.0401444

## Sheet: DMF vs CT T3 Basal
Trait	p_value_wilcoxon	Sample_size DMF	Mean_DMF	Median_DMF	SD_DMF	Q1_DMF	Q3_DMF	Min_DMF	Max_DMF	p_valueKs_DMF	Sample_size CT	Mean_CT	Median_CT	SD_CT	Q1_CT	Q3_CT	Min_CT	Max_CT	p_valueKs_CT
GM-CSF	0.00126876	21	12.2485	8.61096	12.4532	3.61065	19.9265	0	50.805	0.606259	24	2.66326	1.94406	2.62027	0.947202	4.27364	0	10.8575	0.600764
IL-2	0.00767837	21	30.6797	10.161	49.4517	6.3994	26.1378	0.932796	209.341	0.0225569	24	6.80614	4.52417	6.16782	2.46527	7.98668	1.22691	20.1965	0.151963
IL-8	0.00886199	21	20193.7	17741.8	14634.9	8326.21	29678.8	3634.23	56836.2	0.568311	24	9284.17	7642.43	5281.94	6189.23	11745.1	934.063	22251.3	0.215478
IFN_gamma	0.0172257	21	12.587	7.90205	15.7511	3.42959	19.3313	0	72.1866	0.301235	24	4.83038	3.16722	5.26255	1.31152	6.17712	0	19.2866	0.0767516
IL-1beta	0.0408992	21	53.5198	16.9233	105.852	6.65116	50.9121	2.95057	491.952	0.0228179	24	11.5427	7.50597	10.9675	5.55264	12.6451	1.8169	49.3171	0.0896978
IL-5	0.0482662	21	3.17149	2.12413	3.81252	0	4.01238	0	12.6327	0.252151	24	0.821162	0.802794	0.800398	0	1.246	0	2.8359	0.412212
IL-10	0.0852759	21	12.2927	4.96385	17.8513	1.49247	17.429	0	77.3861	0.158919	24	3.02433	2.51738	2.78245	1.23287	3.47823	0	10.8081	0.170185
IL-4	0.0995514	21	9.02058	2.77345	13.3734	0.591344	12.7988	0	48.7728	0.087477	24	1.49989	1.45627	1.21948	0.444913	2.1968	0	4.34299	0.936397
IL-6	0.149842	21	980.91	41.486	1910.15	15.2763	976.661	0.858685	6651.49	0.0031166	24	71.5835	18.761	150.894	11.4067	53.4286	1.87835	604.862	0.000975747
TNF-alpha	0.310448	21	10.1173	4.1531	13.9753	1.00566	15.3588	0	59.0197	0.198215	24	5.08804	2.37779	7.28855	1.25889	5.41931	0	32.9674	0.0401444

## Sheet: NAT vs CT T3 Basal
Trait	p_value_wilcoxon	Sample_size NAT	Mean_NAT	Median_NAT	SD_NAT	Q1_NAT	Q3_NAT	Min_NAT	Max_NAT	p_valueKs_NAT	Sample_size CT	Mean_CT	Median_CT	SD_CT	Q1_CT	Q3_CT	Min_CT	Max_CT	p_valueKs_CT
IL-10	0.000130352	18	26.1991	8.57049	54.189	4.51878	18.6493	1.40117	230.886	0.00649461	24	3.02433	2.51738	2.78245	1.23287	3.47823	0	10.8081	0.170185
IL-2	0.000383032	18	28.3688	15.8193	35.5342	7.98463	27.7572	2.51179	141.952	0.116826	24	6.80614	4.52417	6.16782	2.46527	7.98668	1.22691	20.1965	0.151963
IL-8	0.000383032	18	17971.9	15672.1	10299.5	10876.7	22140.8	6787.09	51289.8	0.698728	24	9284.17	7642.43	5281.94	6189.23	11745.1	934.063	22251.3	0.215478
GM-CSF	0.00237763	18	13.2373	5.05126	21.6963	3.11635	11.8372	0.625524	86.7267	0.0222013	24	2.66326	1.94406	2.62027	0.947202	4.27364	0	10.8575	0.600764
IL-5	0.0108961	18	2.3269	1.81948	2.63126	0.667451	2.75615	0	11.1188	0.316939	24	0.821162	0.802794	0.800398	0	1.246	0	2.8359	0.412212
IFN_gamma	0.0141403	18	19.4814	7.50203	35.817	4.90485	16.7933	0.602125	152.896	0.0206508	24	4.83038	3.16722	5.26255	1.31152	6.17712	0	19.2866	0.0767516
IL-4	0.0145478	18	6.37096	2.66304	9.56976	1.3908	5.8706	0	33.0092	0.028942	24	1.49989	1.45627	1.21948	0.444913	2.1968	0	4.34299	0.936397
IL-1beta	0.0188688	18	66.7948	13.9016	196.545	9.66277	28.229	4.64935	849.299	0.000593396	24	11.5427	7.50597	10.9675	5.55264	12.6451	1.8169	49.3171	0.0896978
IL-6	0.026789	18	654.126	59.1768	1780.71	25.2404	204.769	7.74395	7280.83	0.0023547	24	71.5835	18.761	150.894	11.4067	53.4286	1.87835	604.862	0.000975747
TNF-alpha	0.0405911	18	10.5761	8.68081	11.143	2.63108	12.5003	0	43.5818	0.348281	24	5.08804	2.37779	7.28855	1.25889	5.41931	0	32.9674	0.0401444

## Sheet: UNTR vs CT T3 Basal
Trait	p_value_wilcoxon	Sample_size UNTR	Mean_UNTR	Median_UNTR	SD_UNTR	Q1_UNTR	Q3_UNTR	Min_UNTR	Max_UNTR	p_valueKs_UNTR	Sample_size CT	Mean_CT	Median_CT	SD_CT	Q1_CT	Q3_CT	Min_CT	Max_CT	p_valueKs_CT
IL-8	2.95894e-06	10	27426.8	27477.5	10040.4	23218.4	32551.3	10713.3	41847.1	0.954124	24	9284.17	7642.43	5281.94	6189.23	11745.1	934.063	22251.3	0.215478
IL-5	1.57668e-05	10	8.11645	6.91981	7.17145	2.90826	9.53408	1.43115	25.0102	0.658203	24	0.821162	0.802794	0.800398	0	1.246	0	2.8359	0.412212
IL-10	1.77704e-05	10	60.8433	24.2169	103.957	12.1147	50.582	5.60016	349.23	0.173787	24	3.02433	2.51738	2.78245	1.23287	3.47823	0	10.8081	0.170185
IL-1beta	3.7063e-05	10	210.495	91.897	291.494	25.2739	233.251	9.59455	877.634	0.208394	24	11.5427	7.50597	10.9675	5.55264	12.6451	1.8169	49.3171	0.0896978
GM-CSF	0.000167469	10	30.2247	7.97542	44.7153	6.16304	41.2741	3.18189	144.412	0.153527	24	2.66326	1.94406	2.62027	0.947202	4.27364	0	10.8575	0.600764
IL-2	0.000376914	10	16.5951	14.5902	7.64703	10.0074	22.9817	8.99229	28.8366	0.546921	24	6.80614	4.52417	6.16782	2.46527	7.98668	1.22691	20.1965	0.151963
IFN_gamma	0.000710826	10	64.6865	12.4488	144.8	9.05273	36.8028	4.15029	473.609	0.0452184	24	4.83038	3.16722	5.26255	1.31152	6.17712	0	19.2866	0.0767516
IL-4	0.00275404	10	21.9213	11.7563	28.8058	2.6791	20.8648	0	82.5212	0.246679	24	1.49989	1.45627	1.21948	0.444913	2.1968	0	4.34299	0.936397
IL-6	0.00473422	10	2888.97	1046.27	4318.81	63.4805	2774.46	7.47296	11884.6	0.323329	24	71.5835	18.761	150.894	11.4067	53.4286	1.87835	604.862	0.000975747
TNF-alpha	0.00905556	10	14.3245	11.4855	9.92819	6.38786	23.9036	0	27.3351	0.632569	24	5.08804	2.37779	7.28855	1.25889	5.41931	0	32.9674	0.0401444

## Sheet: FTY vs UNTR T3 basal
Trait	p_value_wilcoxon	Sample_size FTY	Mean_FTY	Median_FTY	SD_FTY	Q1_FTY	Q3_FTY	Min_FTY	Max_FTY	p_valueKs_FTY	Sample_size UNTR	Mean_UNTR	Median_UNTR	SD_UNTR	Q1_UNTR	Q3_UNTR	Min_UNTR	Max_UNTR	p_valueKs_UNTR
IL-8	0.0591359	12	58515.1	42167.3	48429.4	27374.9	66430.8	15027	172435	0.566855	10	27426.8	27477.5	10040.4	23218.4	32551.3	10713.3	41847.1	0.954124
GM-CSF	0.202967	12	31.6376	26.4519	25.7586	13.7356	40.6287	4.77108	98.1458	0.784728	10	30.2247	7.97542	44.7153	6.16304	41.2741	3.18189	144.412	0.153527
IL-5	0.22763	12	11.7263	9.82655	8.89903	6.36583	17.4721	1.61602	32.3275	0.882938	10	8.11645	6.91981	7.17145	2.90826	9.53408	1.43115	25.0102	0.658203
IL-4	0.291285	12	29.2442	26.1421	30.2122	6.27306	30.9593	0	91.4098	0.296251	10	21.9213	11.7563	28.8058	2.6791	20.8648	0	82.5212	0.246679
IFN_gamma	0.496507	12	33.443	27.5084	28.1254	13.2574	42.593	4.86543	104.005	0.667236	10	64.6865	12.4488	144.8	9.05273	36.8028	4.15029	473.609	0.0452184
IL-2	0.627738	12	20.3677	18.2956	12.6437	10.2439	28.7376	5.40857	47.2069	0.721805	10	16.5951	14.5902	7.64703	10.0074	22.9817	8.99229	28.8366	0.546921
TNF-alpha	0.691552	12	29.0626	22.3022	33.7613	4.04587	35.9971	0	105.626	0.550057	10	14.3245	11.4855	9.92819	6.38786	23.9036	0	27.3351	0.632569
IL-1beta	0.821204	12	193.96	127.401	209.736	20.1858	266.598	0	610.282	0.668668	10	210.495	91.897	291.494	25.2739	233.251	9.59455	877.634	0.208394
IL-10	0.87176	12	43.5584	26.9606	52.6485	9.98089	49.3486	0	187.568	0.455133	10	60.8433	24.2169	103.957	12.1147	50.582	5.60016	349.23	0.173787
IL-6	0.87176	12	2775.33	1331.17	4007.17	50.5558	3392.98	0	13694.5	0.405575	10	2888.97	1046.27	4318.81	63.4805	2774.46	7.47296	11884.6	0.323329

## Sheet: DMF vs UNTR T3 Basal
Trait	p_value_wilcoxon	Sample_size DMF	Mean_DMF	Median_DMF	SD_DMF	Q1_DMF	Q3_DMF	Min_DMF	Max_DMF	p_valueKs_DMF	Sample_size UNTR	Mean_UNTR	Median_UNTR	SD_UNTR	Q1_UNTR	Q3_UNTR	Min_UNTR	Max_UNTR	p_valueKs_UNTR
IL-10	0.00928243	21	12.2927	4.96385	17.8513	1.49247	17.429	0	77.3861	0.158919	10	60.8433	24.2169	103.957	12.1147	50.582	5.60016	349.23	0.173787
IL-5	0.0232801	21	3.17149	2.12413	3.81252	0	4.01238	0	12.6327	0.252151	10	8.11645	6.91981	7.17145	2.90826	9.53408	1.43115	25.0102	0.658203
IL-1beta	0.0277359	21	53.5198	16.9233	105.852	6.65116	50.9121	2.95057	491.952	0.0228179	10	210.495	91.897	291.494	25.2739	233.251	9.59455	877.634	0.208394
IL-8	0.0871379	21	20193.7	17741.8	14634.9	8326.21	29678.8	3634.23	56836.2	0.568311	10	27426.8	27477.5	10040.4	23218.4	32551.3	10713.3	41847.1	0.954124
IL-6	0.114132	21	980.91	41.486	1910.15	15.2763	976.661	0.858685	6651.49	0.0031166	10	2888.97	1046.27	4318.81	63.4805	2774.46	7.47296	11884.6	0.323329
IFN_gamma	0.122824	21	12.587	7.90205	15.7511	3.42959	19.3313	0	72.1866	0.301235	10	64.6865	12.4488	144.8	9.05273	36.8028	4.15029	473.609	0.0452184
IL-4	0.126842	21	9.02058	2.77345	13.3734	0.591344	12.7988	0	48.7728	0.087477	10	21.9213	11.7563	28.8058	2.6791	20.8648	0	82.5212	0.246679
TNF-alpha	0.132792	21	10.1173	4.1531	13.9753	1.00566	15.3588	0	59.0197	0.198215	10	14.3245	11.4855	9.92819	6.38786	23.9036	0	27.3351	0.632569
GM-CSF	0.363544	21	12.2485	8.61096	12.4532	3.61065	19.9265	0	50.805	0.606259	10	30.2247	7.97542	44.7153	6.16304	41.2741	3.18189	144.412	0.153527
IL-2	0.416398	21	30.6797	10.161	49.4517	6.3994	26.1378	0.932796	209.341	0.0225569	10	16.5951	14.5902	7.64703	10.0074	22.9817	8.99229	28.8366	0.546921

## Sheet: NAT vs UNTR T3 Basal
Trait	p_value_wilcoxon	Sample_size NAT	Mean_NAT	Median_NAT	SD_NAT	Q1_NAT	Q3_NAT	Min_NAT	Max_NAT	p_valueKs_NAT	Sample_size UNTR	Mean_UNTR	Median_UNTR	SD_UNTR	Q1_UNTR	Q3_UNTR	Min_UNTR	Max_UNTR	p_valueKs_UNTR
IL-5	0.00318698	18	2.3269	1.81948	2.63126	0.667451	2.75615	0	11.1188	0.316939	10	8.11645	6.91981	7.17145	2.90826	9.53408	1.43115	25.0102	0.658203
IL-8	0.00850362	18	17971.9	15672.1	10299.5	10876.7	22140.8	6787.09	51289.8	0.698728	10	27426.8	27477.5	10040.4	23218.4	32551.3	10713.3	41847.1	0.954124
IL-1beta	0.0116146	18	66.7948	13.9016	196.545	9.66277	28.229	4.64935	849.299	0.000593396	10	210.495	91.897	291.494	25.2739	233.251	9.59455	877.634	0.208394
IL-10	0.0717382	18	26.1991	8.57049	54.189	4.51878	18.6493	1.40117	230.886	0.00649461	10	60.8433	24.2169	103.957	12.1147	50.582	5.60016	349.23	0.173787
GM-CSF	0.0986644	18	13.2373	5.05126	21.6963	3.11635	11.8372	0.625524	86.7267	0.0222013	10	30.2247	7.97542	44.7153	6.16304	41.2741	3.18189	144.412	0.153527
IL-6	0.109183	18	654.126	59.1768	1780.71	25.2404	204.769	7.74395	7280.83	0.0023547	10	2888.97	1046.27	4318.81	63.4805	2774.46	7.47296	11884.6	0.323329
IL-4	0.113548	18	6.37096	2.66304	9.56976	1.3908	5.8706	0	33.0092	0.028942	10	21.9213	11.7563	28.8058	2.6791	20.8648	0	82.5212	0.246679
IFN_gamma	0.174884	18	19.4814	7.50203	35.817	4.90485	16.7933	0.602125	152.896	0.0206508	10	64.6865	12.4488	144.8	9.05273	36.8028	4.15029	473.609	0.0452184
TNF-alpha	0.259592	18	10.5761	8.68081	11.143	2.63108	12.5003	0	43.5818	0.348281	10	14.3245	11.4855	9.92819	6.38786	23.9036	0	27.3351	0.632569
IL-2	0.98122	18	28.3688	15.8193	35.5342	7.98463	27.7572	2.51179	141.952	0.116826	10	16.5951	14.5902	7.64703	10.0074	22.9817	8.99229	28.8366	0.546921
