# Supplementary material for: Implications of disease-modifying therapies for multiple sclerosis on immune cells and response to COVID-19 vaccination
Source: Front Immunol. 2024 Jul 15;15:1416464. doi: 10.3389/fimmu.2024.1416464 (PMC11284103; doi:10.3389/fimmu.2024.1416464)
Supplement: Supplementary file 11 [file Table_10.xlsx]

## Sheet: FTY vs CT T3 Stim 
Supplementary Table 10. Cytokine secretion after stimulation with Peptivator, comparison between MS patients and CT. For cytokine evaluation among groups, the significance threshold was 3.57x10-4 corresponding to the nominal P-value of 0.05 divided by 10 traits simultaneously assessed and 14 comparisons considered (7 at basal level and 7 after stimulation). SD: standard deviation; Q1: first quart…
Trait	p_value_wilcoxon	Sample_size FTY	Mean_FTY	Median_FTY	SD_FTY	Q1_FTY	Q3_FTY	Min_FTY	Max_FTY	p_valueKs_FTY	Sample_size CT	Mean_CT	Median_CT	SD_CT	Q1_CT	Q3_CT	Min_CT	Max_CT	p_valueKs_CT
IL-8	6.7369e-09	13	73688.9	47942.9	58724.1	37646.3	78619.2	16288	192170	0.402512	24	11774.8	10305.4	6470.4	7412.14	15963.4	2255.66	29033.9	0.829316
IL-1beta	1.68423e-08	13	1259.03	682.294	1675.19	63.4779	1612.57	35.4377	5717.29	0.419165	24	37.8328	13.1638	120.175	9.2322	17.6652	3.6162	601.229	5.38619e-06
IL-6	3.07596e-06	13	16571.9	11428.2	20784.3	434.282	21019.9	72.6937	58996.2	0.401645	24	317.943	60.9574	1014.54	26.8178	118.825	0.560775	5019.94	0.000360703
GM-CSF	4.9611e-06	13	124.792	37.865	171.816	15.4565	184.496	6.70002	605.577	0.352356	24	5.63324	3.56068	8.98402	1.67461	5.75213	0	42.7136	0.00624845
IL-10	2.46602e-05	13	182.332	81.979	247.035	22.7876	213.472	7.07918	728.717	0.0902838	24	6.51455	4.94852	8.16525	2.7511	7.80335	0	40.4655	0.0971987
IL-5	5.89598e-05	13	30.1389	13.9809	34.9918	8.43985	37.45	0	127.203	0.508829	24	1.96435	1.43645	2.53431	0.36453	2.24995	0	11.8349	0.0943469
IL-4	7.32189e-05	13	89.0285	37.2824	110.555	16.0066	103.534	0	334.509	0.483297	24	3.45544	2.65236	4.83865	1.34286	3.67048	0	24.4249	0.0272312
TNF-alpha	0.000363429	13	62.7928	23.5999	96.6233	15.3	72.1763	0	351.523	0.134385	24	6.17417	4.09881	5.93764	2.51985	7.95155	0	24.5435	0.216342
IFN_gamma	0.00166805	13	47.5652	34.3118	37.753	18.3601	72.3636	8.06618	121.55	0.755826	24	18.0453	8.32771	29.1528	4.40741	18.5561	0	141.787	0.0121186
IL-2	0.69474	13	33.2244	25.1441	24.5706	18.1125	42.7784	5.32404	93.5501	0.406319	24	31.2098	26.8503	30.0221	12.4008	35.135	1.11694	125.018	0.129054

## Sheet: DMF vs CT T3 Stim 
Trait	p_value_wilcoxon	Sample_size DMF	Mean_DMF	Median_DMF	SD_DMF	Q1_DMF	Q3_DMF	Min_DMF	Max_DMF	p_valueKs_DMF	Sample_size CT	Mean_CT	Median_CT	SD_CT	Q1_CT	Q3_CT	Min_CT	Max_CT	p_valueKs_CT
IL-8	4.11601e-05	22	28483.2	27930.9	15195.7	15753.4	38847.3	3974.11	61761.1	0.994267	24	11774.8	10305.4	6470.4	7412.14	15963.4	2255.66	29033.9	0.829316
GM-CSF	0.000108199	22	33.422	15.4344	62.0749	5.40577	36.6203	0	296.753	0.0254934	24	5.63324	3.56068	8.98402	1.67461	5.75213	0	42.7136	0.00624845
IL-1beta	0.00120089	22	270.851	36.8648	752.443	16.7577	72.0763	4.81416	3360.36	0.000644346	24	37.8328	13.1638	120.175	9.2322	17.6652	3.6162	601.229	5.38619e-06
IL-10	0.00464602	22	39.328	14.5257	93.4248	6.53146	22.8256	0	444.338	0.00727256	24	6.51455	4.94852	8.16525	2.7511	7.80335	0	40.4655	0.0971987
IL-6	0.024604	22	3700.57	164.715	8003.68	58.5541	1192.48	2.81222	30673.9	0.000277026	24	317.943	60.9574	1014.54	26.8178	118.825	0.560775	5019.94	0.000360703
IL-4	0.0283946	22	21.8856	5.80366	37.7727	2.39609	16.4815	0	143.431	0.00668371	24	3.45544	2.65236	4.83865	1.34286	3.67048	0	24.4249	0.0272312
IL-5	0.0706272	22	7.0558	2.60829	10.5129	1.2483	7.92961	0	39.2164	0.0168124	24	1.96435	1.43645	2.53431	0.36453	2.24995	0	11.8349	0.0943469
IFN_gamma	0.0713515	22	29.4479	20.5988	31.2228	6.68124	41.3326	0	123.966	0.36703	24	18.0453	8.32771	29.1528	4.40741	18.5561	0	141.787	0.0121186
TNF-alpha	0.0919605	22	14.9	9.39621	19.1244	4.06224	14.1499	0	81.9101	0.0566787	24	6.17417	4.09881	5.93764	2.51985	7.95155	0	24.5435	0.216342
IL-2	0.144823	22	48.8344	32.4923	47.9294	22.6922	61.8726	3.85686	213.471	0.150468	24	31.2098	26.8503	30.0221	12.4008	35.135	1.11694	125.018	0.129054

## Sheet: NAT vs CT T3 Stim
Trait	p_value_wilcoxon	Sample_size NAT	Mean_NAT	Median_NAT	SD_NAT	Q1_NAT	Q3_NAT	Min_NAT	Max_NAT	p_valueKs_NAT	Sample_size CT	Mean_CT	Median_CT	SD_CT	Q1_CT	Q3_CT	Min_CT	Max_CT	p_valueKs_CT
IL-10	8.61413e-05	19	88.8593	27.8109	151.881	8.08966	84.4979	2.53876	592.377	0.0297402	24	6.51455	4.94852	8.16525	2.7511	7.80335	0	40.4655	0.0971987
GM-CSF	0.000491259	19	53.1901	9.1872	90.3453	5.31403	56.5564	1.48613	335.547	0.0328952	24	5.63324	3.56068	8.98402	1.67461	5.75213	0	42.7136	0.00624845
IL-6	0.00134964	19	2612.21	302.767	4748.23	104.54	2468.31	22.7222	16100.2	0.0319847	24	317.943	60.9574	1014.54	26.8178	118.825	0.560775	5019.94	0.000360703
IL-2	0.00195926	19	154.288	43.6402	380.81	31.4425	80.2337	18.4386	1697.88	0.00308352	24	31.2098	26.8503	30.0221	12.4008	35.135	1.11694	125.018	0.129054
IFN_gamma	0.0021458	19	105.204	32.4909	227.016	11.8228	112.994	7.74973	1011.56	0.021702	24	18.0453	8.32771	29.1528	4.40741	18.5561	0	141.787	0.0121186
IL-8	0.00306059	19	46071	16869	84295.1	13377.2	26956.5	8105.63	353576	0.00163321	24	11774.8	10305.4	6470.4	7412.14	15963.4	2255.66	29033.9	0.829316
TNF-alpha	0.00592881	19	46.7046	9.52138	81.8754	5.35339	30.4873	2.03697	285.93	0.0116331	24	6.17417	4.09881	5.93764	2.51985	7.95155	0	24.5435	0.216342
IL-5	0.00706638	19	5.74724	2.78648	6.19035	1.60583	7.34609	0	21.2103	0.163658	24	1.96435	1.43645	2.53431	0.36453	2.24995	0	11.8349	0.0943469
IL-1beta	0.011115	19	338.205	22.5079	916.075	12.8885	191.558	5.58589	4008.79	0.0038591	24	37.8328	13.1638	120.175	9.2322	17.6652	3.6162	601.229	5.38619e-06
IL-4	0.0268229	19	21.3086	3.36463	29.1855	2.56077	31.8047	0.975617	101.575	0.0763835	24	3.45544	2.65236	4.83865	1.34286	3.67048	0	24.4249	0.0272312

## Sheet: UNTR vs CT T3 Stim
Trait	p_value_wilcoxon	Sample_size UNTR	Mean_UNTR	Median_UNTR	SD_UNTR	Q1_UNTR	Q3_UNTR	Min_UNTR	Max_UNTR	p_valueKs_UNTR	Sample_size CT	Mean_CT	Median_CT	SD_CT	Q1_CT	Q3_CT	Min_CT	Max_CT	p_valueKs_CT
IL-1beta	5.58233e-06	10	593.693	134.461	1140.2	35.0546	586.366	21.2561	3703.79	0.143269	24	37.8328	13.1638	120.175	9.2322	17.6652	3.6162	601.229	5.38619e-06
IL-8	2.25276e-05	10	37639.7	28862.2	33030.5	21373.1	36248.5	11440.6	127082	0.234489	24	11774.8	10305.4	6470.4	7412.14	15963.4	2255.66	29033.9	0.829316
IL-10	4.05978e-05	10	186.797	46.2736	464.816	18.464	62.0077	8.22818	1508.02	0.00915647	24	6.51455	4.94852	8.16525	2.7511	7.80335	0	40.4655	0.0971987
IL-4	0.000262091	10	56.5423	13.3851	112.61	5.45248	44.935	3.04228	371.196	0.0926796	24	3.45544	2.65236	4.83865	1.34286	3.67048	0	24.4249	0.0272312
GM-CSF	0.000407701	10	99.3003	33.3618	221.542	8.98771	56.0507	2.05704	726.253	0.0229859	24	5.63324	3.56068	8.98402	1.67461	5.75213	0	42.7136	0.00624845
IL-5	0.00179029	10	12.2862	6.73514	13.0091	2.401	18.8721	1.37136	39.1946	0.467685	24	1.96435	1.43645	2.53431	0.36453	2.24995	0	11.8349	0.0943469
IFN_gamma	0.00233126	10	121.505	28.8211	266.466	20.6335	54.7414	10.4503	874.628	0.0512402	24	18.0453	8.32771	29.1528	4.40741	18.5561	0	141.787	0.0121186
IL-6	0.0031196	10	10162.2	2071.23	22020.6	125.788	8040.2	26.0827	71839.7	0.0682761	24	317.943	60.9574	1014.54	26.8178	118.825	0.560775	5019.94	0.000360703
TNF-alpha	0.00485204	10	20.182	13.3657	24.2912	6.65761	17.3195	4.47891	85.5365	0.165567	24	6.17417	4.09881	5.93764	2.51985	7.95155	0	24.5435	0.216342
IL-2	0.117941	10	54.736	32.7025	43.7245	28.7701	82.8582	8.99349	138.2	0.308323	24	31.2098	26.8503	30.0221	12.4008	35.135	1.11694	125.018	0.129054

## Sheet: FTY vs UNTR T3 Stim
Trait	p_value_wilcoxon	Sample_size FTY	Mean_FTY	Median_FTY	SD_FTY	Q1_FTY	Q3_FTY	Min_FTY	Max_FTY	p_valueKs_FTY	Sample_size UNTR	Mean_UNTR	Median_UNTR	SD_UNTR	Q1_UNTR	Q3_UNTR	Min_UNTR	Max_UNTR	p_valueKs_UNTR
IL-8	0.0213624	13	73688.9	47942.9	58724.1	37646.3	78619.2	16288	192170	0.402512	10	37639.7	28862.2	33030.5	21373.1	36248.5	11440.6	127082	0.234489
TNF-alpha	0.115063	13	62.7928	23.5999	96.6233	15.3	72.1763	0	351.523	0.134385	10	20.182	13.3657	24.2912	6.65761	17.3195	4.47891	85.5365	0.165567
IL-5	0.166064	13	30.1389	13.9809	34.9918	8.43985	37.45	0	127.203	0.508829	10	12.2862	6.73514	13.0091	2.401	18.8721	1.37136	39.1946	0.467685
IL-1beta	0.231578	13	1259.03	682.294	1675.19	63.4779	1612.57	35.4377	5717.29	0.419165	10	593.693	134.461	1140.2	35.0546	586.366	21.2561	3703.79	0.143269
IL-2	0.231578	13	33.2244	25.1441	24.5706	18.1125	42.7784	5.32404	93.5501	0.406319	10	54.736	32.7025	43.7245	28.7701	82.8582	8.99349	138.2	0.308323
IL-6	0.256879	13	16571.9	11428.2	20784.3	434.282	21019.9	72.6937	58996.2	0.401645	10	10162.2	2071.23	22020.6	125.788	8040.2	26.0827	71839.7	0.0682761
IL-4	0.283929	13	89.0285	37.2824	110.555	16.0066	103.534	0	334.509	0.483297	10	56.5423	13.3851	112.61	5.45248	44.935	3.04228	371.196	0.0926796
GM-CSF	0.375819	13	124.792	37.865	171.816	15.4565	184.496	6.70002	605.577	0.352356	10	99.3003	33.3618	221.542	8.98771	56.0507	2.05704	726.253	0.0229859
IL-10	0.648162	13	182.332	81.979	247.035	22.7876	213.472	7.07918	728.717	0.0902838	10	186.797	46.2736	464.816	18.464	62.0077	8.22818	1508.02	0.00915647
IFN_gamma	1	13	47.5652	34.3118	37.753	18.3601	72.3636	8.06618	121.55	0.755826	10	121.505	28.8211	266.466	20.6335	54.7414	10.4503	874.628	0.0512402

## Sheet: DMF vs UNTR T3 Stim
Trait	p_value_wilcoxon	Sample_size DMF	Mean_DMF	Median_DMF	SD_DMF	Q1_DMF	Q3_DMF	Min_DMF	Max_DMF	p_valueKs_DMF	Sample_size UNTR	Mean_UNTR	Median_UNTR	SD_UNTR	Q1_UNTR	Q3_UNTR	Min_UNTR	Max_UNTR	p_valueKs_UNTR
IL-10	0.0399883	22	39.328	14.5257	93.4248	6.53146	22.8256	0	444.338	0.00727256	10	186.797	46.2736	464.816	18.464	62.0077	8.22818	1508.02	0.00915647
IL-1beta	0.0840371	22	270.851	36.8648	752.443	16.7577	72.0763	4.81416	3360.36	0.000644346	10	593.693	134.461	1140.2	35.0546	586.366	21.2561	3703.79	0.143269
IL-4	0.137682	22	21.8856	5.80366	37.7727	2.39609	16.4815	0	143.431	0.00668371	10	56.5423	13.3851	112.61	5.45248	44.935	3.04228	371.196	0.0926796
IFN_gamma	0.15121	22	29.4479	20.5988	31.2228	6.68124	41.3326	0	123.966	0.36703	10	121.505	28.8211	266.466	20.6335	54.7414	10.4503	874.628	0.0512402
IL-5	0.160575	22	7.0558	2.60829	10.5129	1.2483	7.92961	0	39.2164	0.0168124	10	12.2862	6.73514	13.0091	2.401	18.8721	1.37136	39.1946	0.467685
IL-6	0.251275	22	3700.57	164.715	8003.68	58.5541	1192.48	2.81222	30673.9	0.000277026	10	10162.2	2071.23	22020.6	125.788	8040.2	26.0827	71839.7	0.0682761
TNF-alpha	0.28087	22	14.9	9.39621	19.1244	4.06224	14.1499	0	81.9101	0.0566787	10	20.182	13.3657	24.2912	6.65761	17.3195	4.47891	85.5365	0.165567
GM-CSF	0.305406	22	33.422	15.4344	62.0749	5.40577	36.6203	0	296.753	0.0254934	10	99.3003	33.3618	221.542	8.98771	56.0507	2.05704	726.253	0.0229859
IL-2	0.674556	22	48.8344	32.4923	47.9294	22.6922	61.8726	3.85686	213.471	0.150468	10	54.736	32.7025	43.7245	28.7701	82.8582	8.99349	138.2	0.308323
IL-8	0.795034	22	28483.2	27930.9	15195.7	15753.4	38847.3	3974.11	61761.1	0.994267	10	37639.7	28862.2	33030.5	21373.1	36248.5	11440.6	127082	0.234489

## Sheet: NAT vs UNTR T3 Stim
Trait	p_value_wilcoxon	Sample_size NAT	Mean_NAT	Median_NAT	SD_NAT	Q1_NAT	Q3_NAT	Min_NAT	Max_NAT	p_valueKs_NAT	Sample_size UNTR	Mean_UNTR	Median_UNTR	SD_UNTR	Q1_UNTR	Q3_UNTR	Min_UNTR	Max_UNTR	p_valueKs_UNTR
IL-4	0.11456	19	21.3086	3.36463	29.1855	2.56077	31.8047	0.975617	101.575	0.0763835	10	56.5423	13.3851	112.61	5.45248	44.935	3.04228	371.196	0.0926796
IL-1beta	0.12579	19	338.205	22.5079	916.075	12.8885	191.558	5.58589	4008.79	0.0038591	10	593.693	134.461	1140.2	35.0546	586.366	21.2561	3703.79	0.143269
IL-8	0.12579	19	46071	16869	84295.1	13377.2	26956.5	8105.63	353576	0.00163321	10	37639.7	28862.2	33030.5	21373.1	36248.5	11440.6	127082	0.234489
IL-5	0.211017	19	5.74724	2.78648	6.19035	1.60583	7.34609	0	21.2103	0.163658	10	12.2862	6.73514	13.0091	2.401	18.8721	1.37136	39.1946	0.467685
GM-CSF	0.402555	19	53.1901	9.1872	90.3453	5.31403	56.5564	1.48613	335.547	0.0328952	10	99.3003	33.3618	221.542	8.98771	56.0507	2.05704	726.253	0.0229859
IL-10	0.428669	19	88.8593	27.8109	151.881	8.08966	84.4979	2.53876	592.377	0.0297402	10	186.797	46.2736	464.816	18.464	62.0077	8.22818	1508.02	0.00915647
IL-2	0.428669	19	154.288	43.6402	380.81	31.4425	80.2337	18.4386	1697.88	0.00308352	10	54.736	32.7025	43.7245	28.7701	82.8582	8.99349	138.2	0.308323
IL-6	0.428669	19	2612.21	302.767	4748.23	104.54	2468.31	22.7222	16100.2	0.0319847	10	10162.2	2071.23	22020.6	125.788	8040.2	26.0827	71839.7	0.0682761
IFN_gamma	0.839281	19	105.204	32.4909	227.016	11.8228	112.994	7.74973	1011.56	0.021702	10	121.505	28.8211	266.466	20.6335	54.7414	10.4503	874.628	0.0512402
TNF-alpha	0.839281	19	46.7046	9.52138	81.8754	5.35339	30.4873	2.03697	285.93	0.0116331	10	20.182	13.3657	24.2912	6.65761	17.3195	4.47891	85.5365	0.165567
