# Supplementary material for: Implications of disease-modifying therapies for multiple sclerosis on immune cells and response to COVID-19 vaccination
Source: Front Immunol. 2024 Jul 15;15:1416464. doi: 10.3389/fimmu.2024.1416464 (PMC11284103; doi:10.3389/fimmu.2024.1416464)
Supplement: Supplementary file 12 [file Table_11.xlsx]

## Sheet: FTY T3 BvsSTIM 
Supplementary Table 11. Cytokine secretion, basal vs stimulated samples. For basal vs stimulated comparison of cytokines within each group, the significance threshold was 5.0x10-3 corresponding to the nominal P-value of 0.05 divided by 10 traits simultaneously assessed. SD: standard deviation; Q1: first quartile; Q3: third quartile; p_valueKs: Kolmogorov-Smirnov test. P-values lower than the sign…
Trait	p_value_wilcoxon	Sample_size Basal	Mean_Basal	Median_Basal	SD_Basal	Q1_Basal	Q3_Basal	Min_Basal	Max_Basal	p_valueKs_Basal	Sample_size Stimulated	Mean_Stimulated	Median_Stimulated	SD_Stimulated	Q1_Stimulated	Q3_Stimulated	Min_Stimulated	Max_Stimulated	p_valueKs_Stimulated
IL-6	0.0523235	12	2775.33	1331.17	4007.17	50.5558	3392.98	0	13694.5	0.405575	13	16571.9	11428.2	20784.3	434.282	21019.9	72.6937	58996.2	0.401645
IL-1beta	0.0976424	12	193.96	127.401	209.736	20.1858	266.598	0	610.282	0.668668	13	1259.03	682.294	1675.19	63.4779	1612.57	35.4377	5717.29	0.419165
IL-10	0.122518	12	43.5584	26.9606	52.6485	9.98089	49.3486	0	187.568	0.455133	13	182.332	81.979	247.035	22.7876	213.472	7.07918	728.717	0.0902838
IL-5	0.18607	12	11.7263	9.82655	8.89903	6.36583	17.4721	1.61602	32.3275	0.882938	13	30.1389	13.9809	34.9918	8.43985	37.45	0	127.203	0.508829
IL-2	0.225414	12	20.3677	18.2956	12.6437	10.2439	28.7376	5.40857	47.2069	0.721805	13	33.2244	25.1441	24.5706	18.1125	42.7784	5.32404	93.5501	0.406319
GM-CSF	0.247091	12	31.6376	26.4519	25.7586	13.7356	40.6287	4.77108	98.1458	0.784728	13	124.792	37.865	171.816	15.4565	184.496	6.70002	605.577	0.352356
IL-4	0.253259	12	29.2442	26.1421	30.2122	6.27306	30.9593	0	91.4098	0.296251	13	89.0285	37.2824	110.555	16.0066	103.534	0	334.509	0.483297
IFN_gamma	0.320322	12	33.443	27.5084	28.1254	13.2574	42.593	4.86543	104.005	0.667236	13	47.5652	34.3118	37.753	18.3601	72.3636	8.06618	121.55	0.755826
IL-8	0.347493	12	58515.1	42167.3	48429.4	27374.9	66430.8	15027	172435	0.566855	13	73688.9	47942.9	58724.1	37646.3	78619.2	16288	192170	0.402512
TNF-alpha	0.413662	12	29.0626	22.3022	33.7613	4.04587	35.9971	0	105.626	0.550057	13	62.7928	23.5999	96.6233	15.3	72.1763	0	351.523	0.134385

## Sheet: DMF T3 BvsSTIM
Trait	p_value_wilcoxon	Sample_size Basal	Mean_Basal	Median_Basal	SD_Basal	Q1_Basal	Q3_Basal	Min_Basal	Max_Basal	p_valueKs_Basal	Sample_size Stimulated	Mean_Stimulated	Median_Stimulated	SD_Stimulated	Q1_Stimulated	Q3_Stimulated	Min_Stimulated	Max_Stimulated	p_valueKs_Stimulated
IL-2	0.0155992	21	30.6797	10.161	49.4517	6.3994	26.1378	0.932796	209.341	0.0225569	22	48.8344	32.4923	47.9294	22.6922	61.8726	3.85686	213.471	0.150468
IFN_gamma	0.0223286	21	12.587	7.90205	15.7511	3.42959	19.3313	0	72.1866	0.301235	22	29.4479	20.5988	31.2228	6.68124	41.3326	0	123.966	0.36703
IL-8	0.0662296	21	20193.7	17741.8	14634.9	8326.21	29678.8	3634.23	56836.2	0.568311	22	28483.2	27930.9	15195.7	15753.4	38847.3	3974.11	61761.1	0.994267
IL-6	0.0780405	21	980.91	41.486	1910.15	15.2763	976.661	0.858685	6651.49	0.0031166	22	3700.57	164.715	8003.68	58.5541	1192.48	2.81222	30673.9	0.000277026
GM-CSF	0.0823059	21	12.2485	8.61096	12.4532	3.61065	19.9265	0	50.805	0.606259	22	33.422	15.4344	62.0749	5.40577	36.6203	0	296.753	0.0254934
IL-10	0.154343	21	12.2927	4.96385	17.8513	1.49247	17.429	0	77.3861	0.158919	22	39.328	14.5257	93.4248	6.53146	22.8256	0	444.338	0.00727256
IL-1beta	0.163998	21	53.5198	16.9233	105.852	6.65116	50.9121	2.95057	491.952	0.0228179	22	270.851	36.8648	752.443	16.7577	72.0763	4.81416	3360.36	0.000644346
IL-4	0.213843	21	9.02058	2.77345	13.3734	0.591344	12.7988	0	48.7728	0.087477	22	21.8856	5.80366	37.7727	2.39609	16.4815	0	143.431	0.00668371
IL-5	0.26677	21	3.17149	2.12413	3.81252	0	4.01238	0	12.6327	0.252151	22	7.0558	2.60829	10.5129	1.2483	7.92961	0	39.2164	0.0168124
TNF-alpha	0.386889	21	10.1173	4.1531	13.9753	1.00566	15.3588	0	59.0197	0.198215	22	14.9	9.39621	19.1244	4.06224	14.1499	0	81.9101	0.0566787

## Sheet: NAT T3 BvsSTIM
Trait	p_value_wilcoxon	Sample_size Basal	Mean_Basal	Median_Basal	SD_Basal	Q1_Basal	Q3_Basal	Min_Basal	Max_Basal	p_valueKs_Basal	Sample_size Stimulated	Mean_Stimulated	Median_Stimulated	SD_Stimulated	Q1_Stimulated	Q3_Stimulated	Min_Stimulated	Max_Stimulated	p_valueKs_Stimulated
IL-2	0.000270681	18	28.3688	15.8193	35.5342	7.98463	27.7572	2.51179	141.952	0.116826	19	154.288	43.6402	380.81	31.4425	80.2337	18.4386	1697.88	0.00308352
IFN_gamma	0.00146392	18	19.4814	7.50203	35.817	4.90485	16.7933	0.602125	152.896	0.0206508	19	105.204	32.4909	227.016	11.8228	112.994	7.74973	1011.56	0.021702
IL-6	0.00675018	18	654.126	59.1768	1780.71	25.2404	204.769	7.74395	7280.83	0.0023547	19	2612.21	302.767	4748.23	104.54	2468.31	22.7222	16100.2	0.0319847
IL-10	0.0309776	18	26.1991	8.57049	54.189	4.51878	18.6493	1.40117	230.886	0.00649461	19	88.8593	27.8109	151.881	8.08966	84.4979	2.53876	592.377	0.0297402
IL-5	0.0432585	18	2.3269	1.81948	2.63126	0.667451	2.75615	0	11.1188	0.316939	19	5.74724	2.78648	6.19035	1.60583	7.34609	0	21.2103	0.163658
GM-CSF	0.052908	18	13.2373	5.05126	21.6963	3.11635	11.8372	0.625524	86.7267	0.0222013	19	53.1901	9.1872	90.3453	5.31403	56.5564	1.48613	335.547	0.0328952
IL-4	0.0655555	18	6.37096	2.66304	9.56976	1.3908	5.8706	0	33.0092	0.028942	19	21.3086	3.36463	29.1855	2.56077	31.8047	0.975617	101.575	0.0763835
IL-1beta	0.0919191	18	66.7948	13.9016	196.545	9.66277	28.229	4.64935	849.299	0.000593396	19	338.205	22.5079	916.075	12.8885	191.558	5.58589	4008.79	0.0038591
TNF-alpha	0.166762	18	10.5761	8.68081	11.143	2.63108	12.5003	0	43.5818	0.348281	19	46.7046	9.52138	81.8754	5.35339	30.4873	2.03697	285.93	0.0116331
IL-8	0.358332	18	17971.9	15672.1	10299.5	10876.7	22140.8	6787.09	51289.8	0.698728	19	46071	16869	84295.1	13377.2	26956.5	8105.63	353576	0.00163321

## Sheet: UNTR T3 BvsSTIM
Trait	p_value_wilcoxon	Sample_size Basal	Mean_Basal	Median_Basal	SD_Basal	Q1_Basal	Q3_Basal	Min_Basal	Max_Basal	p_valueKs_Basal	Sample_size Stimulated	Mean_Stimulated	Median_Stimulated	SD_Stimulated	Q1_Stimulated	Q3_Stimulated	Min_Stimulated	Max_Stimulated	p_valueKs_Stimulated
IL-2	0.0089307	10	16.5951	14.5902	7.64703	10.0074	22.9817	8.99229	28.8366	0.546921	10	54.736	32.7025	43.7245	28.7701	82.8582	8.99349	138.2	0.308323
IFN_gamma	0.105122	10	64.6865	12.4488	144.8	9.05273	36.8028	4.15029	473.609	0.0452184	10	121.505	28.8211	266.466	20.6335	54.7414	10.4503	874.628	0.0512402
GM-CSF	0.247451	10	30.2247	7.97542	44.7153	6.16304	41.2741	3.18189	144.412	0.153527	10	99.3003	33.3618	221.542	8.98771	56.0507	2.05704	726.253	0.0229859
IL-10	0.352681	10	60.8433	24.2169	103.957	12.1147	50.582	5.60016	349.23	0.173787	10	186.797	46.2736	464.816	18.464	62.0077	8.22818	1508.02	0.00915647
IL-4	0.435872	10	21.9213	11.7563	28.8058	2.6791	20.8648	0	82.5212	0.246679	10	56.5423	13.3851	112.61	5.45248	44.935	3.04228	371.196	0.0926796
IL-1beta	0.481251	10	210.495	91.897	291.494	25.2739	233.251	9.59455	877.634	0.208394	10	593.693	134.461	1140.2	35.0546	586.366	21.2561	3703.79	0.143269
IL-6	0.528849	10	2888.97	1046.27	4318.81	63.4805	2774.46	7.47296	11884.6	0.323329	10	10162.2	2071.23	22020.6	125.788	8040.2	26.0827	71839.7	0.0682761
IL-8	0.630529	10	27426.8	27477.5	10040.4	23218.4	32551.3	10713.3	41847.1	0.954124	10	37639.7	28862.2	33030.5	21373.1	36248.5	11440.6	127082	0.234489
IL-5	0.739364	10	8.11645	6.91981	7.17145	2.90826	9.53408	1.43115	25.0102	0.658203	10	12.2862	6.73514	13.0091	2.401	18.8721	1.37136	39.1946	0.467685
TNF-alpha	0.795936	10	14.3245	11.4855	9.92819	6.38786	23.9036	0	27.3351	0.632569	10	20.182	13.3657	24.2912	6.65761	17.3195	4.47891	85.5365	0.165567

## Sheet: CT T3 BvsSTIM
Trait	p_value_wilcoxon	Sample_size Basal	Mean_Basal	Median_Basal	SD_Basal	Q1_Basal	Q3_Basal	Min_Basal	Max_Basal	p_valueKs_Basal	Sample_size Stimulated	Mean_Stimulated	Median_Stimulated	SD_Stimulated	Q1_Stimulated	Q3_Stimulated	Min_Stimulated	Max_Stimulated	p_valueKs_Stimulated
IL-2	3.41151e-05	24	6.80614	4.52417	6.16782	2.46527	7.98668	1.22691	20.1965	0.151963	24	31.2098	26.8503	30.0221	12.4008	35.135	1.11694	125.018	0.129054
IFN_gamma	0.0028716	24	4.83038	3.16722	5.26255	1.31152	6.17712	0	19.2866	0.0767516	24	18.0453	8.32771	29.1528	4.40741	18.5561	0	141.787	0.0121186
IL-6	0.00553034	24	71.5835	18.761	150.894	11.4067	53.4286	1.87835	604.862	0.000975747	24	317.943	60.9574	1014.54	26.8178	118.825	0.560775	5019.94	0.000360703
IL-10	0.0250494	24	3.02433	2.51738	2.78245	1.23287	3.47823	0	10.8081	0.170185	24	6.51455	4.94852	8.16525	2.7511	7.80335	0	40.4655	0.0971987
IL-4	0.0322645	24	1.49989	1.45627	1.21948	0.444913	2.1968	0	4.34299	0.936397	24	3.45544	2.65236	4.83865	1.34286	3.67048	0	24.4249	0.0272312
IL-1beta	0.0374157	24	11.5427	7.50597	10.9675	5.55264	12.6451	1.8169	49.3171	0.0896978	24	37.8328	13.1638	120.175	9.2322	17.6652	3.6162	601.229	5.38619e-06
IL-5	0.0382442	24	0.821162	0.802794	0.800398	0	1.246	0	2.8359	0.412212	24	1.96435	1.43645	2.53431	0.36453	2.24995	0	11.8349	0.0943469
TNF-alpha	0.11201	24	5.08804	2.37779	7.28855	1.25889	5.41931	0	32.9674	0.0401444	24	6.17417	4.09881	5.93764	2.51985	7.95155	0	24.5435	0.216342
GM-CSF	0.114151	24	2.66326	1.94406	2.62027	0.947202	4.27364	0	10.8575	0.600764	24	5.63324	3.56068	8.98402	1.67461	5.75213	0	42.7136	0.00624845
IL-8	0.159172	24	9284.17	7642.43	5281.94	6189.23	11745.1	934.063	22251.3	0.215478	24	11774.8	10305.4	6470.4	7412.14	15963.4	2255.66	29033.9	0.829316
