# Supplementary material for: Implications of disease-modifying therapies for multiple sclerosis on immune cells and response to COVID-19 vaccination
Source: Front Immunol. 2024 Jul 15;15:1416464. doi: 10.3389/fimmu.2024.1416464 (PMC11284103; doi:10.3389/fimmu.2024.1416464)
Supplement: Supplementary file 13 [file Table_12.xlsx]

## Sheet: Significance threshold
Supplementary Table 12. Significance thresholds applied in each experiment.
	Esperiment type	N. of traits	N. of group comparisons	Type of group comparisons	Condition (Basal-Stimlated)	N. of Time points	Type of time points	Nominal P-value (0.05) corrected for multiple tests
i	Immune characterization	66	7	FTYvsCT, DMFvsCT, NATvsCT, UNTRvsCT, FTYvsUNTR, DMFvsUNTR, NATvsUNTR	Basal	1	T3	1.08x10-4
ii	Spike B cell within each group	2	1	FTY or DMF or NAT or UNTR or CT	Basal	3	T0vsT1, T0vsT2, T0vsT3	8.33x10-3
iii	Spike B cell among groups	2	7	FTYvsCT, DMFvsCT, NATvsCT, UNTRvsCT, FTYvsUNTR, DMFvsUNTR, NATvsUNTR	Basal	3	T1, T2, T3	1.19x10-3
iv	Anti-S antibodies	1	4	FTYvsCT, DMFvsCT, NATvsCT, UNTRvsCT	Basal	1	T3	1.25x10-2
v	Cell activation among groups	12	14	FTYvsCT, DMFvsCT, NATvsCT, UNTRvsCT, FTYvsUNTR, DMFvsUNTR, NATvsUNTR	Basal & stimulated	1	T3	2.98x10-4
vi	Cell activation within groups	12	1	FTY or DMF or NAT or UNTR or CT	Basal vs stimulated	1	T3	4.16x10-3
vii	Cytokines among groups	10	14	FTYvsCT, DMFvsCT, NATvsCT, UNTRvsCT, FTYvsUNTR, DMFvsUNTR, NATvsUNTR	Basal & stimulated	1	T3	3.57x10-4
viii	Cytokines within groups	10	1	FTY or DMF or NAT or UNTR or CT	Basal vs stimulated	1	T3	5.0x10-3
